# Supplementary material for: Crystal structure of 8-iodo­quinolinium tetra­chlorido­aurate(III)
Source: Acta Crystallogr E Crystallogr Commun. 2015 Dec 12;71(Pt 12):m261–2. doi: 10.1107/S2056989015022574 (PMC4719864; doi:10.1107/S2056989015022574)
Supplement: Supplementary file 1 [file e-71-0m261-sup1.cif]

##############################################################################
#                                                                            #
# This CIF contains the data in a paper accepted for publication in          #
# Acta Crystallographica Section E. It conforms to the requirements of       #
# Notes for Authors for Acta Crystallographica Section E, and has been       #
# peer reviewed under the auspices of the IUCr Commission on Journals.       #
#                                                                            #
# Full details of the Crystallographic Information File format               #
# are given in the paper "The Crystallographic Information File (CIF):       #
# a New Standard Archive File for Crystallography" by S. R. Hall, F. H.      #
# Allen and I. D. Brown [Acta Cryst. (1991), A47, 655-685].                  #
#                                                                            #
# The current version of the core CIF dictionary is obtainable from          #
# ftp://ftp.iucr.org/pub/cif_core.dic.                                       #
#                                                                            #
# Software is freely available for graphical display of the structure(s)     #
# in this CIF. For information consult the CIF software page                 #
# http://www.iucr.org/resources/cif/software.                                #
#                                                                            #
# This file may be used for bona fide research purposes within the           #
# scientific community so long as proper attribution is given to the journal # 
# article from which it was obtained.                                        #
#                                                                            #
##############################################################################
data_I
_database_code_depnum_ccdc_archive 'CCDC 1438910'
_audit_creation_method     SHELXL-2014
_chemical_name_systematic
;
8-Iodoquinolinium tetrachloridoaurate(III)
;
_chemical_name_common     ?
_chemical_formula_moiety     'C9 H7 I N +, Au Cl4 -'
_chemical_formula_sum     'C9 H7 Au Cl4 I N'
_chemical_formula_iupac     '(C9 H7 I N) [Au Cl4]'
_chemical_formula_weight     594.82
_chemical_melting_point     ?
_shelx_space_group_comment
;
The symmetry employed for this shelxl refinement is uniquely defined
by the following loop, which should always be used as a source of
symmetry information in preference to the above space-group names.
They are only intended as comments.
;
_space_group_crystal_system     triclinic
_space_group_name_H-M_alt     'P -1'
_space_group_name_Hall     '-P 1'
loop_
    _space_group_symop_operation_xyz
    'x, y, z'
    '-x, -y, -z'
_cell_length_a     7.6299(5)
_cell_length_b     7.8609(5)
_cell_length_c     11.7125(7)
_cell_angle_alpha     80.1600(10)
_cell_angle_beta     78.1430(10)
_cell_angle_gamma     85.1780(10)
_cell_volume     676.52(7)
_cell_formula_units_Z     2
_cell_measurement_reflns_used     5508
_cell_measurement_theta_min     2.63
_cell_measurement_theta_max     25.63
_cell_measurement_temperature     100(2)
_exptl_crystal_description     'plate'
_exptl_crystal_colour     'light green'
_exptl_crystal_size_max     0.16
_exptl_crystal_size_mid     0.11
_exptl_crystal_size_min     0.04
_exptl_crystal_density_diffrn     2.920
_exptl_crystal_density_meas     ?
_exptl_crystal_density_method     ?
_exptl_crystal_F_000     536
_exptl_absorpt_coefficient_mu     13.915
_exptl_absorpt_correction_type     multi-scan
_exptl_absorpt_process_details
;
(<i>SADABS</i>; Bruker, 2009)
;
_shelx_estimated_absorpt_T_min     ?
_shelx_estimated_absorpt_T_max     ?
_exptl_absorpt_correction_T_min     0.174
_exptl_absorpt_correction_T_max     0.573
_exptl_special_details     ?
_diffrn_ambient_temperature     100(2)
_diffrn_radiation_type     MoK\a
_diffrn_radiation_wavelength     0.71073
_diffrn_measurement_device_type     'Bruker APEXII CCD'
_diffrn_measurement_method     '\f and \w scans'
_diffrn_detector_area_resol_mean     ?
_diffrn_reflns_number     6855
_diffrn_reflns_av_R_equivalents     0.0242
_diffrn_reflns_theta_min     1.799
_diffrn_reflns_theta_max     25.367
_diffrn_reflns_theta_full     25.242
_diffrn_measured_fraction_theta_max     0.998
_diffrn_measured_fraction_theta_full     0.999
_diffrn_reflns_limit_h_min     -9
_diffrn_reflns_limit_h_max     9
_diffrn_reflns_limit_k_min     -9
_diffrn_reflns_limit_k_max     9
_diffrn_reflns_limit_l_min     -14
_diffrn_reflns_limit_l_max     14
_refine_special_details     ?
_reflns_number_total     2482
_reflns_number_gt     2407
_reflns_threshold_expression     'I > 2\s(I)'
_refine_ls_structure_factor_coef     Fsqd
_refine_ls_matrix_type     full
_refine_ls_R_factor_all     0.0167
_refine_ls_R_factor_gt     0.0159
_refine_ls_wR_factor_gt     0.0399
_refine_ls_wR_factor_ref     0.0403
_refine_ls_goodness_of_fit_ref     1.042
_refine_ls_restrained_S_all     1.042
_refine_ls_number_reflns     2482
_refine_ls_number_parameters     152
_refine_ls_number_restraints     0
_refine_ls_hydrogen_treatment     mixed
_refine_ls_weighting_scheme     calc
_refine_ls_weighting_details
              'w=1/[\s^2^(Fo^2^)+(0.0190P)^2^+0.5573P] where P=(Fo^2^+2Fc^2^)/3'
_atom_sites_solution_hydrogens     mixed
_atom_sites_solution_primary     ?
_atom_sites_solution_secondary     ?
_refine_ls_shift/su_max     0.001
_refine_ls_shift/su_mean     0.000
_refine_diff_density_max     1.187
_refine_diff_density_min     -0.942
_refine_ls_extinction_method     none
_refine_ls_extinction_coef     .
loop_
    _atom_type_symbol
    _atom_type_description
    _atom_type_scat_dispersion_real
    _atom_type_scat_dispersion_imag
    _atom_type_scat_source
    'C' 'C' 0.0033 0.0016
                         'International Tables Vol C Tables 4.2.6.8 and 6.1.1.4'
    'I' 'I' -0.4742 1.8119
                         'International Tables Vol C Tables 4.2.6.8 and 6.1.1.4'
    'Au' 'Au' -2.0133 8.8022
                         'International Tables Vol C Tables 4.2.6.8 and 6.1.1.4'
    'N' 'N' 0.0061 0.0033
                         'International Tables Vol C Tables 4.2.6.8 and 6.1.1.4'
    'Cl' 'Cl' 0.1484 0.1585
                         'International Tables Vol C Tables 4.2.6.8 and 6.1.1.4'
    'H' 'H' 0.0000 0.0000
                         'International Tables Vol C Tables 4.2.6.8 and 6.1.1.4'
_computing_data_collection
;
APEX2 (Bruker, 2009)
;
_computing_cell_refinement
;
SAINT (Bruker, 2009)
;
_computing_data_reduction
;
SAINT (Bruker, 2009)
;
_computing_structure_solution
;
SHELXS97 (Sheldrick, 2008)
;
_computing_structure_refinement
;
SHELXL2014 (Sheldrick, 2015)
;
_computing_molecular_graphics
;
Mercury (Macrea et al., 2006)
;
_computing_publication_material
;
SHELXTL (Sheldrick, 2008)
;
loop_
    _atom_site_type_symbol
    _atom_site_label
    _atom_site_fract_x
    _atom_site_fract_y
    _atom_site_fract_z
    _atom_site_U_iso_or_equiv
    _atom_site_adp_type
    _atom_site_calc_flag
    _atom_site_occupancy
    _atom_site_disorder_assembly
    _atom_site_disorder_group
    I I1 0.54637(3) 0.86196(3) 0.88748(2) 0.01671(7) Uani d 1 . .
    Au Au2 0.0000 0.0000 0.0000 0.01009(6) Uani d 1 . .
    Au Au1 0.5000 0.0000 0.5000 0.00870(6) Uani d 1 . .
    Cl Cl3 0.07524(11) 0.00792(10) -0.20000(7) 0.01714(17) Uani d 1 . .
    Cl Cl2 0.20893(10) 0.01686(10) 0.47699(7) 0.01590(17) Uani d 1 . .
    Cl Cl4 0.00376(12) -0.29552(11) 0.02554(8) 0.01672(18) Uani d 1 . .
    C C8 0.5841(5) 0.6220(4) 0.8290(3) 0.0137(7) Uani d 1 . .
    C C7 0.4426(5) 0.5185(5) 0.8453(3) 0.0167(8) Uani d 1 . .
    H H7 0.3321 0.5507 0.8887 0.020 Uiso calc 1 . .
    C C6 0.4621(5) 0.3624(5) 0.7968(3) 0.0201(8) Uani d 1 . .
    H H6 0.3655 0.2923 0.8092 0.024 Uiso calc 1 . .
    C C5 0.6244(5) 0.3160(5) 0.7317(3) 0.0173(8) Uani d 1 . .
    H H5 0.6359 0.2155 0.6982 0.021 Uiso calc 1 . .
    C C10 0.7737(5) 0.4170(4) 0.7144(3) 0.0136(7) Uani d 1 . .
    C C4 0.9432(5) 0.3733(5) 0.6493(3) 0.0163(7) Uani d 1 . .
    H H4 0.9589 0.2741 0.6142 0.020 Uiso calc 1 . .
    N N1 0.9009(4) 0.6662(4) 0.7494(3) 0.0146(6) Uani d 1 . .
    C C9 0.7541(5) 0.5716(5) 0.7656(3) 0.0134(7) Uani d 1 . .
    Cl Cl1 0.49806(11) -0.29443(10) 0.53814(8) 0.01473(17) Uani d 1 . .
    C C3 1.0864(5) 0.4757(5) 0.6369(3) 0.0172(8) Uani d 1 . .
    H H3 1.1983 0.4458 0.5942 0.021 Uiso calc 1 . .
    C C2 1.0612(5) 0.6228(5) 0.6887(3) 0.0166(8) Uani d 1 . .
    H H2 1.1569 0.6925 0.6812 0.020 Uiso calc 1 . .
    H H99 0.890(6) 0.755(6) 0.776(4) 0.026(12) Uiso d 1 . .
loop_
    _atom_site_aniso_label
    _atom_site_aniso_U_11
    _atom_site_aniso_U_22
    _atom_site_aniso_U_33
    _atom_site_aniso_U_12
    _atom_site_aniso_U_13
    _atom_site_aniso_U_23
    I1 0.01797(12) 0.01529(12) 0.01717(12) 0.00269(9) -0.00223(9) -0.00651(9)
    Au2 0.01106(10) 0.00938(10) 0.01044(10) -0.00048(7) -0.00355(7) -0.00150(7)
    Au1 0.00681(9) 0.01063(10) 0.00881(10) 0.00010(7) -0.00208(7) -0.00155(7)
    Cl3 0.0245(4) 0.0160(4) 0.0109(4) -0.0024(3) -0.0030(3) -0.0017(3)
    Cl2 0.0086(4) 0.0191(4) 0.0211(4) 0.0000(3) -0.0055(3) -0.0036(3)
    Cl4 0.0233(4) 0.0104(4) 0.0166(4) -0.0010(3) -0.0040(4) -0.0020(3)
    C8 0.0163(17) 0.0134(17) 0.0117(17) 0.0026(14) -0.0041(14) -0.0028(13)
    C7 0.0180(18) 0.0184(18) 0.0124(17) -0.0002(14) -0.0022(14) -0.0001(14)
    C6 0.025(2) 0.0210(19) 0.0133(18) 0.0035(16) -0.0067(15) 0.0009(15)
    C5 0.027(2) 0.0131(17) 0.0139(18) -0.0024(15) -0.0092(15) -0.0016(14)
    C10 0.0198(18) 0.0127(17) 0.0077(16) 0.0013(14) -0.0048(14) 0.0014(13)
    C4 0.0235(19) 0.0133(17) 0.0130(17) 0.0058(14) -0.0080(15) -0.0021(14)
    N1 0.0164(15) 0.0125(15) 0.0153(15) 0.0006(12) -0.0041(12) -0.0024(12)
    C9 0.0177(17) 0.0125(17) 0.0098(16) 0.0008(13) -0.0067(14) 0.0027(13)
    Cl1 0.0150(4) 0.0115(4) 0.0176(4) -0.0005(3) -0.0037(3) -0.0014(3)
    C3 0.0138(17) 0.0234(19) 0.0117(17) 0.0055(15) -0.0005(14) -0.0007(14)
    C2 0.0159(18) 0.0173(18) 0.0159(18) -0.0029(14) -0.0053(14) 0.0026(14)
_geom_special_details
;
 All esds (except the esd in the dihedral angle between two l.s. planes)
 are estimated using the full covariance matrix.  The cell esds are taken
 into account individually in the estimation of esds in distances, angles
 and torsion angles; correlations between esds in cell parameters are only
 used when they are defined by crystal symmetry.  An approximate (isotropic)
 treatment of cell esds is used for estimating esds involving l.s. planes.
;
loop_
    _geom_bond_atom_site_label_1
    _geom_bond_atom_site_label_2
    _geom_bond_site_symmetry_2
    _geom_bond_distance
    _geom_bond_publ_flag
    I1 C8 . 2.093(3) ?
    Au2 Cl3 . 2.2857(8) ?
    Au2 Cl3 2 2.2857(8) ?
    Au2 Cl4 2 2.2894(8) ?
    Au2 Cl4 . 2.2895(8) ?
    Au1 Cl1 2_656 2.2817(8) ?
    Au1 Cl1 . 2.2817(8) ?
    Au1 Cl2 2_656 2.2818(8) ?
    Au1 Cl2 . 2.2818(8) ?
    C8 C7 . 1.369(5) ?
    C8 C9 . 1.418(5) ?
    C7 C6 . 1.422(5) ?
    C7 H7 . 0.9300 ?
    C6 C5 . 1.371(5) ?
    C6 H6 . 0.9300 ?
    C5 C10 . 1.404(5) ?
    C5 H5 . 0.9300 ?
    C10 C4 . 1.407(5) ?
    C10 C9 . 1.429(5) ?
    C4 C3 . 1.381(5) ?
    C4 H4 . 0.9300 ?
    N1 C2 . 1.331(5) ?
    N1 C9 . 1.360(5) ?
    N1 H99 . 0.80(4) ?
    C3 C2 . 1.377(5) ?
    C3 H3 . 0.9300 ?
    C2 H2 . 0.9300 ?
loop_
    _geom_angle_atom_site_label_1
    _geom_angle_atom_site_label_2
    _geom_angle_atom_site_label_3
    _geom_angle_site_symmetry_1
    _geom_angle_site_symmetry_3
    _geom_angle
    _geom_angle_publ_flag
    Cl3 Au2 Cl3 . 2 180.0 ?
    Cl3 Au2 Cl4 . 2 90.15(3) ?
    Cl3 Au2 Cl4 2 2 89.85(3) ?
    Cl3 Au2 Cl4 . . 89.85(3) ?
    Cl3 Au2 Cl4 2 . 90.15(3) ?
    Cl4 Au2 Cl4 2 . 180.0 ?
    Cl1 Au1 Cl1 2_656 . 180.0 ?
    Cl1 Au1 Cl2 2_656 2_656 90.54(3) ?
    Cl1 Au1 Cl2 . 2_656 89.46(3) ?
    Cl1 Au1 Cl2 2_656 . 89.46(3) ?
    Cl1 Au1 Cl2 . . 90.54(3) ?
    Cl2 Au1 Cl2 2_656 . 180.0 ?
    C7 C8 C9 . . 119.9(3) ?
    C7 C8 I1 . . 120.2(3) ?
    C9 C8 I1 . . 119.8(3) ?
    C8 C7 C6 . . 121.0(3) ?
    C8 C7 H7 . . 119.5 ?
    C6 C7 H7 . . 119.5 ?
    C5 C6 C7 . . 119.5(4) ?
    C5 C6 H6 . . 120.3 ?
    C7 C6 H6 . . 120.3 ?
    C6 C5 C10 . . 121.4(3) ?
    C6 C5 H5 . . 119.3 ?
    C10 C5 H5 . . 119.3 ?
    C5 C10 C4 . . 123.3(3) ?
    C5 C10 C9 . . 118.8(3) ?
    C4 C10 C9 . . 117.9(4) ?
    C3 C4 C10 . . 120.9(3) ?
    C3 C4 H4 . . 119.6 ?
    C10 C4 H4 . . 119.6 ?
    C2 N1 C9 . . 123.7(3) ?
    C2 N1 H99 . . 118(3) ?
    C9 N1 H99 . . 118(3) ?
    N1 C9 C8 . . 122.7(3) ?
    N1 C9 C10 . . 117.9(3) ?
    C8 C9 C10 . . 119.4(3) ?
    C2 C3 C4 . . 119.0(3) ?
    C2 C3 H3 . . 120.5 ?
    C4 C3 H3 . . 120.5 ?
    N1 C2 C3 . . 120.6(3) ?
    N1 C2 H2 . . 119.7 ?
    C3 C2 H2 . . 119.7 ?
loop_
    _geom_hbond_atom_site_label_D
    _geom_hbond_atom_site_label_H
    _geom_hbond_atom_site_label_A
    _geom_hbond_site_symmetry_A
    _geom_hbond_distance_DH
    _geom_hbond_distance_HA
    _geom_hbond_distance_DA
    _geom_hbond_angle_DHA
    _geom_hbond_publ_flag
    N1 H99 Cl3 1_666 0.80(5) 2.62(5) 3.287(3) 142(4) yes
    N1 H99 I1 . 0.80(5) 2.81(5) 3.264(3) 118(4) yes
    C2 H2 Cl1 1_665 0.93 2.79 3.493(4) 133 yes
    C3 H3 Cl1 2_756 0.93 2.81 3.722(4) 168 yes
_shelx_hkl_file
;
  -1   0   0   38.85    1.35
  -1   0   0   37.73    1.29
   1   0   0   39.09    1.27
   1   0   0   38.11    1.31
  -2   0   0  970.30   30.26
  -2   0   0  864.18   30.64
   2   0   0  950.31   30.98
   2   0   0 1000.00   30.49
  -3   0   0   59.07    1.87
  -3   0   0   58.47    2.10
  -3   0   0   56.99    1.92
   3   0   0   57.38    1.98
  -4   0   0  387.21   12.96
  -4   0   0  395.65   12.72
  -4   0   0  404.54   12.71
   4   0   0  407.32   12.80
  -5   0   0    0.48    0.11
  -5   0   0    0.36    0.25
   5   0   0    0.57    0.20
  -6   0   0   73.39    2.86
  -6   0   0   73.47    2.48
   6   0   0   71.02    2.59
  -7   0   0    3.21    0.56
  -7   0   0    3.36    0.28
   7   0   0    2.60    0.37
  -8   0   0   32.53    1.77
   8   0   0   31.88    1.42
   8  -1   0    6.15    0.55
  -8   1   0    6.21    0.82
   7  -1   0    2.58    0.37
  -7   1   0    2.98    0.55
   6  -1   0   15.09    0.79
  -6   1   0   15.99    0.65
  -6   1   0   15.86    1.00
   5  -1   0   23.86    1.02
  -5   1   0   24.45    0.86
  -5   1   0   24.52    1.20
  -5   1   0   24.72    0.90
   4  -1   0   56.03    1.81
   4  -1   0   52.63    1.91
  -4   1   0   55.39    1.82
  -4   1   0   53.34    2.07
   3  -1   0    0.40    0.12
   3  -1   0    0.25    0.06
  -3   1   0    0.29    0.15
  -3   1   0    0.34    0.06
   2  -1   0  161.90    5.46
   2  -1   0  177.47    5.43
  -2   1   0  170.35    5.56
  -2   1   0  169.28    5.40
   1  -1   0    0.28    0.06
   1  -1   0    0.44    0.06
  -1   1   0    0.44    0.03
  -1   1   0    0.85    0.12
   0  -1   0  284.80   10.86
   0  -1   0  362.80   10.80
   0  -1   0  355.12   10.69
  -1  -1   0   32.98    1.21
  -1  -1   0   34.18    1.09
  -1  -1   0   32.21    1.11
   1   1   0   34.16    1.13
  -2  -1   0  393.14   12.42
  -2  -1   0  378.79   12.41
  -3  -1   0   88.36    3.12
  -3  -1   0   93.48    2.95
   3   1   0   87.22    2.97
  -4  -1   0  399.38   12.50
  -4  -1   0  381.65   12.75
   4   1   0  392.02   12.55
  -5  -1   0   22.87    0.86
  -5  -1   0   22.82    1.15
   5   1   0   19.70    0.92
  -6  -1   0  196.30    6.78
  -6  -1   0  190.72    6.38
   6   1   0  199.29    6.49
  -7  -1   0   11.66    0.94
  -7  -1   0   12.16    0.60
   7   1   0   11.13    0.71
  -8  -1   0   52.48    2.44
   8   1   0   51.64    2.05
   8   1   0   51.49    1.91
   8  -2   0    5.92    0.51
  -8   2   0    5.37    0.77
   7  -2   0    3.91    0.41
  -7   2   0    3.59    0.61
   6  -2   0    5.50    0.46
  -6   2   0    6.05    0.65
   5  -2   0   48.18    1.85
   5  -2   0   51.41    1.74
  -5   2   0   52.50    1.74
  -5   2   0   50.46    2.09
   4  -2   0   21.28    0.79
   4  -2   0   20.55    0.87
  -4   2   0   21.70    1.04
  -4   2   0   21.47    0.75
   3  -2   0   20.88    0.86
   3  -2   0   23.69    0.83
  -3   2   0   21.87    1.00
  -3   2   0   22.79    0.76
   2  -2   0   16.42    0.66
   2  -2   0   16.80    0.63
  -2   2   0   17.27    0.77
   1  -2   0   72.17    2.30
   1  -2   0   68.40    2.31
  -1   2   0   69.93    2.41
   0  -2   0  257.35    7.91
   0  -2   0  238.95    8.00
   0   2   0  241.57    8.01
  -1  -2   0    2.26    0.31
  -1  -2   0    1.92    0.12
  -1  -2   0    2.82    0.15
  -1  -2   0    2.61    0.24
  -2  -2   0  115.97    4.26
  -2  -2   0  128.15    4.08
  -2  -2   0  131.43    4.03
   2   2   0  127.44    4.12
  -3  -2   0   49.69    1.70
  -3  -2   0   48.24    1.92
  -3  -2   0   51.53    1.61
   3   2   0   49.28    1.73
  -4  -2   0  236.61    8.10
  -4  -2   0  243.26    7.82
   4   2   0  246.57    7.85
  -5  -2   0   32.48    1.53
  -5  -2   0   32.62    1.21
   5   2   0   32.63    1.28
  -6  -2   0   84.64    3.23
  -6  -2   0   80.98    2.80
   6   2   0   78.67    2.87
  -7  -2   0   54.67    2.40
  -7  -2   0   54.82    1.94
   7   2   0   49.45    2.03
  -8  -2   0   54.35    2.06
  -8  -2   0   56.04    2.60
   8   2   0   56.78    2.21
   8   2   0   56.41    2.07
   8  -3   0   68.05    2.61
  -8   3   0   68.22    3.02
   7  -3   0    8.95    0.59
  -7   3   0    7.92    0.84
   6  -3   0   66.63    2.42
  -6   3   0   65.03    2.71
   5  -3   0   16.56    0.80
   5  -3   0   17.67    0.72
  -5   3   0   16.98    1.03
   4  -3   0   53.61    1.96
   4  -3   0   56.87    1.90
  -4   3   0   53.60    2.16
   3  -3   0   40.01    1.45
   3  -3   0   40.01    1.40
  -3   3   0   38.41    1.60
   2  -3   0   80.96    2.68
   2  -3   0   80.50    2.70
  -2   3   0   79.43    2.85
   1  -3   0  154.45    5.27
   1  -3   0  166.39    5.26
  -1   3   0  162.47    5.43
  -1   3   0  166.40    5.17
   0  -3   0  313.43   10.26
   0  -3   0  319.82   10.18
   0   3   0  312.61   10.31
  -1  -3   0   58.65    1.86
  -1  -3   0   51.43    2.13
  -1  -3   0   56.13    2.03
  -2  -3   0  213.50    6.65
  -2  -3   0  182.06    6.97
  -2  -3   0  215.68    6.69
   2   3   0  219.30    6.79
  -3  -3   0    0.62    0.26
  -3  -3   0    0.25    0.06
  -3  -3   0    0.13    0.08
   3   3   0    0.23    0.12
  -4  -3   0  235.31    7.98
  -4  -3   0  234.20    7.54
   4   3   0  234.89    7.64
  -5  -3   0    5.76    0.66
  -5  -3   0    6.14    0.36
   5   3   0    5.51    0.43
  -6  -3   0  168.01    6.05
  -6  -3   0  169.29    5.57
   6   3   0  166.84    5.62
  -7  -3   0   40.96    1.58
  -7  -3   0   41.71    2.07
   7   3   0   39.78    1.66
  -8  -3   0  130.27    5.06
  -8  -3   0  127.21    4.42
   8   3   0  126.78    4.52
   8   3   0  132.57    4.43
   7  -4   0   25.56    1.21
  -7   4   0   25.70    1.54
   6  -4   0  133.31    4.63
  -6   4   0  136.14    4.98
   5  -4   0    0.97    0.18
   5  -4   0    0.81    0.23
  -5   4   0    1.09    0.36
   4  -4   0  121.43    3.93
   4  -4   0  117.07    3.99
  -4   4   0  114.93    4.24
   3  -4   0    1.95    0.25
   3  -4   0    1.44    0.19
  -3   4   0    1.41    0.30
   2  -4   0   90.27    2.89
   2  -4   0   83.26    2.90
  -2   4   0   83.53    3.09
   1  -4   0   80.72    2.73
   1  -4   0   80.89    2.70
  -1   4   0   81.47    2.59
  -1   4   0   78.15    2.91
   0  -4   0   87.69    2.95
   0   4   0   90.63    2.88
   0   4   0   87.49    3.23
  -1  -4   0   71.80    2.84
  -1  -4   0   71.68    2.66
  -1  -4   0   75.20    2.43
  -1  -4   0   74.63    2.46
  -2  -4   0   21.65    1.24
  -2  -4   0   24.21    0.90
  -2  -4   0   25.17    0.88
  -2  -4   0   24.40    1.04
  -3  -4   0   21.96    0.80
  -3  -4   0   20.97    1.21
  -3  -4   0   21.94    0.85
   3   4   0   21.89    0.92
  -4  -4   0   69.22    2.96
  -4  -4   0   76.01    2.53
   4   4   0   74.93    2.58
  -5  -4   0    3.65    0.62
  -5  -4   0    4.59    0.34
   5   4   0    3.57    0.36
  -6  -4   0   69.51    2.48
  -6  -4   0   69.50    3.02
   6   4   0   70.40    2.53
  -7  -4   0    6.64    0.48
  -7  -4   0    7.40    0.89
   7   4   0    6.79    0.58
  -8  -4   0   83.88    3.67
   8   4   0   83.13    3.08
   8   4   0   82.53    2.99
   7  -5   0   35.89    1.57
  -7   5   0   36.00    1.93
   6  -5   0  108.26    3.88
   6  -5   0  107.40    3.78
  -6   5   0  114.81    4.28
   5  -5   0   12.28    0.69
   5  -5   0   12.13    0.62
  -5   5   0   11.29    0.89
   4  -5   0  161.01    5.33
   4  -5   0  153.96    5.26
  -4   5   0  161.33    5.62
   3  -5   0   16.67    0.79
   3  -5   0   17.56    0.76
  -3   5   0   17.52    1.00
   2  -5   0   86.84    3.02
   2  -5   0   88.20    2.98
  -2   5   0   88.04    3.26
   1  -5   0   14.76    0.67
   1  -5   0   16.72    0.73
  -1   5   0   15.23    0.89
   0  -5   0   79.17    2.71
   0   5   0   80.79    3.07
   0   5   0   80.78    2.63
  -1  -5   0   29.08    1.48
  -1  -5   0   29.75    1.03
  -1  -5   0   27.42    1.06
  -1  -5   0   27.98    1.28
  -2  -5   0    2.28    0.36
  -2  -5   0    2.18    0.47
  -2  -5   0    2.40    0.21
  -3  -5   0   29.62    1.11
  -3  -5   0   28.84    1.06
  -3  -5   0   27.65    1.56
   3   5   0   29.91    1.23
  -4  -5   0    6.34    0.75
  -4  -5   0    5.42    0.37
   4   5   0    6.87    0.47
  -5  -5   0   20.07    1.37
  -5  -5   0   21.57    0.92
   5   5   0   21.72    0.98
  -6  -5   0    2.14    0.58
  -6  -5   0    1.68    0.27
   6   5   0    2.05    0.33
  -7  -5   0    0.30    0.42
  -7  -5   0    0.15    0.17
   7   5   0    0.17    0.17
   7   5   0   -0.11    0.25
   6  -6   0  101.49    3.68
   6  -6   0  100.18    3.56
  -6   6   0  105.03    4.09
   5  -6   0   18.95    0.95
   5  -6   0   18.10    0.87
  -5   6   0   18.62    1.22
   4  -6   0  130.53    4.53
   4  -6   0  133.40    4.47
  -4   6   0  132.35    4.85
   3  -6   0   34.68    1.38
   3  -6   0   31.47    1.30
  -3   6   0   33.53    1.60
   2  -6   0  236.27    7.89
   2  -6   0  248.85    7.97
  -2   6   0  240.30    8.24
   1  -6   0    2.82    0.28
   1  -6   0    2.96    0.35
  -1   6   0    2.75    0.47
   0  -6   0  287.04    9.22
   0  -6   0  272.05    9.04
   0   6   0  278.86    9.47
  -1  -6   0    0.34    0.25
  -1  -6   0    0.45    0.13
   1   6   0    0.55    0.12
   1   6   0   -0.13    0.26
  -2  -6   0  132.03    4.28
  -2  -6   0  127.28    4.52
  -2  -6   0  126.88    4.88
   2   6   0  129.21    4.26
  -3  -6   0    1.45    0.21
  -3  -6   0    1.50    0.46
  -3  -6   0    2.06    0.22
   3   6   0    1.82    0.32
  -4  -6   0   51.82    2.50
  -4  -6   0   51.90    1.87
   4   6   0   49.71    1.95
  -5  -6   0    7.40    0.49
  -5  -6   0    8.86    0.95
  -6  -6   0   10.43    1.12
  -6  -6   0   11.59    0.66
   6   6   0   11.32    0.65
  -7  -6   0    1.34    0.59
   7   6   0    1.14    0.26
   5  -7   0    0.14    0.22
   5  -7   0    0.14    0.18
  -5   7   0    0.11    0.34
   4  -7   0  182.32    6.28
   4  -7   0  190.57    6.37
  -4   7   0  191.10    6.73
   3  -7   0   17.80    0.92
   3  -7   0   17.75    0.86
  -3   7   0   17.83    1.15
   2  -7   0  266.55    8.88
   2  -7   0  278.30    8.99
  -2   7   0  270.06    9.30
   1  -7   0    5.79    0.43
  -1   7   0    6.33    0.67
   0  -7   0  328.83   10.94
   0  -7   0  353.91   11.19
   0   7   0  331.22   11.40
  -1  -7   0   18.83    1.08
  -1  -7   0   17.10    0.78
   1   7   0   17.47    1.18
  -2  -7   0  119.35    4.10
  -2  -7   0  131.76    4.84
  -2  -7   0  119.37    4.37
   2   7   0  120.68    4.08
  -3  -7   0    4.83    0.35
  -3  -7   0    5.45    0.86
   3   7   0    5.06    0.37
  -4  -7   0  121.09    4.80
   4   7   0  117.23    4.04
  -5  -7   0    0.19    0.36
   5   7   0   -0.13    0.14
  -6  -7   0   41.36    2.34
   6   7   0   37.33    1.57
   4  -8   0   17.85    0.93
   4  -8   0   18.08    1.01
  -4   8   0   18.47    1.29
   3  -8   0    1.09    0.24
   3  -8   0    1.65    0.35
  -3   8   0    1.31    0.44
   2  -8   0   79.38    2.93
   2  -8   0   74.13    2.77
  -2   8   0   77.49    3.20
   1  -8   0    0.96    0.24
  -1   8   0    0.50    0.34
   0  -8   0  143.76    4.88
   0   8   0  145.54    5.38
  -1  -8   0   11.96    0.66
   1   8   0   13.42    1.08
  -2  -8   0  127.78    4.23
   2   8   0  120.98    4.85
  -3  -8   0   15.92    1.33
   3   8   0   14.87    1.00
  -4  -8   0   97.87    4.15
   4   8   0   92.31    3.31
  -5  -8   0    6.60    1.00
   5   8   0    6.31    0.50
   1  -9   0   10.19    0.66
  -1   9   0   11.32    1.00
   0  -9   0   53.55    2.10
   0   9   0   58.20    2.63
  -1  -9   0    1.41    0.27
   1   9   0    1.67    0.50
  -2  -9   0   45.31    1.77
   2   9   0   45.31    2.34
  -2  -9   1   10.69    0.65
  -1  -9   1   12.38    0.71
   0   9  -1    5.18    0.73
   0  -9   1    5.12    0.47
  -1   9  -1   11.98    0.99
   1  -9   1   11.80    0.72
   4   8  -1    0.09    0.16
  -4  -8   1    0.80    0.48
  -3  -8   1    8.05    0.92
   2   8  -1   11.51    0.97
  -2  -8   1   10.53    0.61
   1   8  -1    2.56    0.53
  -1  -8   1    2.07    0.29
   0   8  -1   12.13    0.95
   0  -8   1   12.24    0.83
   0  -8   1   12.34    0.68
  -1   8  -1    3.01    0.52
   1  -8   1    3.56    0.51
   1  -8   1    2.78    0.36
  -2   8  -1   21.73    1.32
   2  -8   1   23.95    1.20
   2  -8   1   21.37    1.03
  -3   8  -1   23.94    1.42
   3  -8   1   25.58    1.16
   3  -8   1   24.79    1.25
  -4   8  -1    8.26    0.85
   4  -8   1    7.63    0.60
   4  -8   1    8.52    0.68
  -6  -7   1    6.21    0.99
  -5  -7   1  137.14    5.24
  -5  -7   1  125.10    4.45
  -4  -7   1   16.79    1.27
  -4  -7   1   15.12    0.76
   3   7  -1   91.91    3.65
  -3  -7   1  103.67    3.43
  -3  -7   1   99.85    3.44
  -3  -7   1  108.37    4.15
  -2  -7   1    0.35    0.14
  -2  -7   1    0.61    0.35
  -2  -7   1    0.43    0.14
   1   7  -1  121.63    4.58
  -1  -7   1  123.17    4.13
   0   7  -1    5.05    0.59
   0  -7   1    4.76    0.37
   0  -7   1    4.79    0.57
  -1   7  -1   43.27    1.94
   1  -7   1   43.71    1.81
   1  -7   1   42.79    1.65
  -2   7  -1   33.53    1.63
   2  -7   1   34.93    1.47
   2  -7   1   32.08    1.35
  -3   7  -1   60.93    2.58
   3  -7   1   62.24    2.29
   3  -7   1   62.66    2.38
  -4   7  -1   34.71    1.76
   4  -7   1   36.12    1.47
   4  -7   1   35.68    1.55
  -5   7  -1   16.59    1.17
   5  -7   1   15.96    0.93
   5  -7   1   17.02    0.88
   6   6  -1   11.99    0.84
  -6  -6   1   11.10    0.68
  -6  -6   1   13.92    1.20
   5   6  -1  113.13    4.00
  -5  -6   1  116.09    4.56
  -5  -6   1  110.90    3.87
   4   6  -1   51.01    2.04
  -4  -6   1   54.01    2.49
  -4  -6   1   50.12    1.88
   3   6  -1  181.24    6.33
  -3  -6   1  188.84    6.73
  -3  -6   1  186.63    6.08
  -3  -6   1  188.38    6.12
  -2  -6   1   14.42    1.05
  -2  -6   1   12.77    0.60
   1   6  -1  173.72    6.00
  -1  -6   1  168.46    5.53
  -1  -6   1  171.31    5.48
  -1  -6   1  159.41    5.84
   0   6  -1    3.65    0.52
   0  -6   1    4.03    0.32
   0  -6   1    4.53    0.47
  -1   6  -1  118.34    4.25
   1  -6   1  118.60    3.97
   1  -6   1  116.49    4.08
  -2   6  -1   14.00    0.88
   2  -6   1   13.02    0.73
   2  -6   1   13.86    0.67
  -3   6  -1   97.86    3.67
   3  -6   1   99.04    3.39
   3  -6   1   97.90    3.46
  -4   6  -1   19.33    1.15
   4  -6   1   20.37    0.97
   4  -6   1   18.78    0.89
  -5   6  -1   37.55    1.82
   5  -6   1   37.85    1.49
   5  -6   1   35.41    1.55
  -6   6  -1   10.17    0.95
  -6   6  -1   11.35    0.65
   6  -6   1   10.70    0.72
   6  -6   1   10.64    0.65
   7   5  -1   43.46    1.83
  -7  -5   1   43.52    1.74
  -7  -5   1   46.58    2.39
   6   5  -1    0.48    0.25
  -6  -5   1    0.59    0.39
  -6  -5   1    0.49    0.19
   5   5  -1   69.01    2.56
  -5  -5   1   66.57    2.44
  -5  -5   1   72.14    3.04
   4   5  -1   44.65    1.78
  -4  -5   1   43.99    1.65
  -4  -5   1   46.63    2.15
   3   5  -1  133.27    4.49
  -3  -5   1  127.91    4.24
  -3  -5   1  127.52    4.81
  -3  -5   1  128.55    4.29
  -2  -5   1   33.59    1.26
  -2  -5   1   34.01    1.51
  -2  -5   1   37.70    1.72
  -1  -5   1  178.40    6.39
  -1  -5   1  182.67    6.10
  -1  -5   1  188.57    6.07
  -1  -5   1  202.06    6.58
   0   5  -1   51.75    2.09
   0  -5   1   49.36    1.81
   0  -5   1   52.76    1.97
   0  -5   1   53.20    1.74
  -1   5  -1   89.20    3.29
   1  -5   1   90.65    3.15
   1  -5   1   92.59    3.08
  -2   5  -1    1.39    0.30
   2  -5   1    1.54    0.25
   2  -5   1    1.12    0.19
  -3   5  -1  117.99    4.31
   3  -5   1  121.66    4.14
   3  -5   1  124.60    4.08
  -4   5  -1    7.28    0.66
   4  -5   1    7.11    0.45
   4  -5   1    7.00    0.49
  -5   5  -1   12.51    0.89
   5  -5   1   11.85    0.69
   5  -5   1   11.02    0.61
  -6   5  -1    5.89    0.43
  -6   5  -1    5.57    0.75
   6  -5   1    5.93    0.51
   6  -5   1    5.80    0.44
  -7   5  -1    9.80    0.93
   7  -5   1    9.99    0.70
   8   4  -1    6.18    0.65
  -8  -4   1    8.73    1.00
  -8  -4   1    7.22    0.54
   7   4  -1   46.65    1.92
  -7  -4   1   50.01    2.41
  -7  -4   1   47.97    1.84
   6   4  -1    5.96    0.52
  -6  -4   1    7.04    0.81
  -6  -4   1    6.98    0.46
   5   4  -1   40.73    1.59
  -5  -4   1   39.66    1.50
  -5  -4   1   39.63    1.96
   4   4  -1    7.84    0.53
  -4  -4   1    7.93    0.43
  -4  -4   1    6.40    0.70
   3   4  -1  138.92    4.52
  -3  -4   1  120.86    4.74
  -3  -4   1  136.65    4.30
  -3  -4   1  131.92    4.36
  -2  -4   1   10.35    0.64
  -2  -4   1   10.28    0.46
  -2  -4   1   10.12    0.44
  -2  -4   1    9.89    0.74
  -1  -4   1  381.85   12.27
  -1  -4   1  353.42   11.96
  -1  -4   1  390.24   11.99
   0   4  -1   73.50    2.67
   0  -4   1   73.32    2.37
   0  -4   1   72.04    2.43
   0  -4   1   69.78    2.54
  -1   4  -1  527.08   17.08
   1  -4   1  534.61   16.85
   1  -4   1  545.16   17.06
   1  -4   1  510.70   16.94
  -2   4  -1   19.99    0.95
   2  -4   1   19.22    0.82
   2  -4   1   19.68    0.79
  -3   4  -1  470.12   15.54
   3  -4   1  492.25   15.33
   3  -4   1  473.71   15.37
  -4   4  -1   12.04    0.78
   4  -4   1   10.20    0.53
   4  -4   1   10.57    0.59
  -5   4  -1  144.83    5.17
   5  -4   1  146.86    4.92
   5  -4   1  144.23    4.82
  -6   4  -1    3.62    0.55
  -6   4  -1    4.46    0.35
   6  -4   1    4.20    0.40
  -7   4  -1   58.39    2.65
   7  -4   1   62.26    2.34
   8   3  -1    8.53    0.71
  -8  -3   1    9.96    1.00
  -8  -3   1    8.00    0.55
   7   3  -1   47.97    1.93
  -7  -3   1   48.13    2.30
  -7  -3   1   48.77    1.82
   6   3  -1   14.04    0.76
  -6  -3   1   13.32    0.66
  -6  -3   1   12.69    0.98
   5   3  -1   27.74    1.17
  -5  -3   1   28.61    1.47
  -5  -3   1   27.78    1.10
   4   3  -1    0.92    0.21
  -4  -3   1    1.08    0.18
  -4  -3   1    0.84    0.31
   3   3  -1  168.01    5.44
  -3  -3   1  157.92    5.65
  -3  -3   1  165.43    5.34
   2   3  -1    5.74    0.42
  -2  -3   1    6.71    0.45
  -2  -3   1    6.88    0.33
  -2  -3   1    6.21    0.29
  -1  -3   1  327.75   10.38
  -1  -3   1  309.46   10.51
  -1  -3   1  330.01   10.38
   0   3  -1   19.30    0.86
   0  -3   1   17.43    0.76
   0  -3   1   18.37    0.65
   0  -3   1   18.79    0.70
  -1   3  -1  418.73   13.47
   1  -3   1  442.35   13.34
   1  -3   1  392.92   13.36
  -2   3  -1   13.02    0.66
   2  -3   1   11.24    0.54
   2  -3   1   12.51    0.53
  -3   3  -1  650.75   20.75
   3  -3   1  659.79   20.55
   3  -3   1  624.16   20.76
  -4   3  -1   40.55    1.69
   4  -3   1   40.50    1.52
   4  -3   1   40.85    1.46
  -5   3  -1  322.39   11.10
   5  -3   1  347.53   10.78
   5  -3   1  334.24   10.87
  -6   3  -1   30.00    1.50
   6  -3   1   29.47    1.26
  -7   3  -1  224.82    7.77
   7  -3   1  218.37    7.40
  -8   3  -1    2.05    0.52
   8  -3   1    1.99    0.36
   8   2  -1    2.89    0.47
  -8  -2   1    2.18    0.31
  -8  -2   1    2.18    0.60
   7   2  -1   32.75    1.43
  -7  -2   1   32.35    1.29
  -7  -2   1   32.13    1.70
   6   2  -1   21.48    0.99
  -6  -2   1   18.96    1.19
  -6  -2   1   20.96    0.88
   5   2  -1    4.30    0.40
  -5  -2   1    3.80    0.30
  -5  -2   1    4.69    0.56
   4   2  -1   10.80    0.56
  -4  -2   1   12.25    0.53
  -4  -2   1   11.34    0.74
   3   2  -1    3.24    0.15
   3   2  -1    2.91    0.27
  -3  -2   1    2.74    0.21
  -3  -2   1    2.16    0.35
   2   2  -1   71.98    2.52
  -2  -2   1   73.16    2.44
  -2  -2   1   75.40    2.39
  -1  -2   1    4.03    0.35
  -1  -2   1    4.24    0.37
  -1  -2   1    4.70    0.23
  -1  -2   1    4.92    0.22
   0   2  -1    6.62    0.39
   0  -2   1    6.59    0.26
   0  -2   1    6.00    0.34
   0  -2   1    6.78    0.29
  -1   2  -1   45.16    1.57
   1  -2   1   45.24    1.49
   1  -2   1   41.40    1.50
   1  -2   1   44.89    1.42
  -2   2  -1   17.07    0.74
   2  -2   1   16.13    0.65
   2  -2   1   16.49    0.63
  -3   2  -1  343.35   11.41
   3  -2   1  354.65   11.20
   3  -2   1  356.55   11.23
  -4   2  -1    3.66    0.41
   4  -2   1    3.76    0.24
   4  -2   1    3.30    0.28
   4  -2   1    3.69    0.18
  -5   2  -1  158.99    5.07
  -5   2  -1  154.16    5.41
   5  -2   1  151.75    5.18
   5  -2   1  158.45    5.05
  -6   2  -1   24.63    1.31
   6  -2   1   26.04    1.10
  -7   2  -1  151.26    5.31
   7  -2   1  138.34    4.92
  -8   2  -1   15.01    1.15
   8  -2   1   16.08    0.88
   8   1  -1    3.80    0.51
  -8  -1   1    3.74    0.68
  -8  -1   1    3.81    0.35
   7   1  -1  110.85    3.92
  -7  -1   1  112.44    3.78
  -7  -1   1  110.95    4.24
   6   1  -1    4.04    0.42
  -6  -1   1    3.47    0.55
  -6  -1   1    3.65    0.29
   5   1  -1   15.08    0.75
  -5  -1   1   15.34    0.65
  -5  -1   1   14.90    0.91
   4   1  -1    0.16    0.15
  -4  -1   1    0.38    0.22
  -4  -1   1    0.20    0.10
   3   1  -1   25.69    0.99
  -3  -1   1   26.59    1.12
  -3  -1   1   25.94    0.94
   2   1  -1  100.97    3.18
   2   1  -1   98.86    3.27
  -2  -1   1   99.03    3.23
  -2  -1   1   97.23    3.34
   1   1  -1   19.11    0.63
   1   1  -1   18.05    0.72
  -1  -1   1   18.51    0.66
  -1  -1   1   17.90    0.72
   0  -1   1   78.55    2.52
   0  -1   1   77.41    2.57
   0  -1   1   76.92    2.56
  -1   1  -1  143.98    4.46
   1  -1   1  139.70    4.41
   1  -1   1  131.58    4.42
   1  -1   1  134.42    4.41
  -2   1  -1  147.23    4.91
   2  -1   1  151.38    4.77
   2  -1   1  149.69    4.83
   2  -1   1  149.81    4.80
  -3   1  -1  123.92    4.06
  -3   1  -1  120.06    3.87
   3  -1   1  115.54    3.84
   3  -1   1  119.39    3.93
  -4   1  -1    4.31    0.42
  -4   1  -1    4.39    0.23
   4  -1   1    4.61    0.23
   4  -1   1    5.11    0.32
  -5   1  -1   70.28    2.31
  -5   1  -1   69.05    2.64
   5  -1   1   70.09    2.44
   5  -1   1   68.34    2.31
  -6   1  -1    5.44    0.62
   6  -1   1    5.88    0.33
   6  -1   1    5.99    0.45
  -7   1  -1  101.22    3.97
   7  -1   1  108.82    3.69
  -8   1  -1   10.10    0.95
   8  -1   1   12.29    0.74
   8   0  -1   11.31    0.77
  -8   0   1   12.29    1.05
   7   0  -1  256.17    8.37
  -7   0   1  253.42    8.20
  -7   0   1  246.65    8.68
   6   0  -1   15.35    0.84
  -6   0   1   17.81    1.05
  -6   0   1   16.35    0.70
   5   0  -1  223.29    7.39
  -5   0   1  219.95    7.58
  -5   0   1  231.19    7.27
   4   0  -1   30.84    1.00
   4   0  -1   30.58    1.19
  -4   0   1   30.80    1.10
  -4   0   1   29.51    1.31
   3   0  -1  299.40    9.32
   3   0  -1  291.91    9.40
  -3   0   1  294.89    9.34
  -3   0   1  282.67    9.51
   2   0  -1   15.11    0.60
   2   0  -1   15.84    0.52
  -2   0   1   15.10    0.56
  -2   0   1   14.84    0.67
   1   0  -1  282.96    9.29
   1   0  -1  293.75    9.11
  -1   0   1  274.38    9.18
   0   0  -1   25.08    0.87
   0   0   1   27.54    0.86
   0   0   1   23.56    0.88
  -1   0  -1   73.64    2.46
   1   0   1   75.03    2.42
  -2   0  -1  243.66    7.76
  -2   0  -1  246.39    7.71
   2   0   1  226.67    7.66
  -3   0  -1  258.38    8.16
  -3   0  -1  260.09    8.31
  -3   0  -1  249.72    8.12
   3   0   1  247.35    8.17
  -4   0  -1   53.34    1.75
  -4   0  -1   52.57    2.00
  -4   0  -1   51.94    1.77
   4   0   1   51.38    1.83
  -5   0  -1   88.64    3.30
   5   0   1   92.69    3.10
  -6   0  -1    2.67    0.47
   6   0   1    2.32    0.32
  -7   0  -1  178.35    6.37
   7   0   1  182.76    5.90
   7   0   1  177.69    6.02
  -8   0  -1    0.96    0.41
   8   0   1    0.79    0.28
  -9   0  -1   74.93    3.29
   9   0   1   74.38    2.82
   8  -1  -1    6.65    0.60
  -8   1   1    7.59    0.82
   7  -1  -1  184.87    6.29
  -7   1   1  188.73    6.65
   6  -1  -1   45.15    1.77
  -6   1   1   47.16    2.04
  -6   1   1   46.51    1.63
   5  -1  -1  201.19    6.90
  -5   1   1  210.34    7.13
  -5   1   1  218.02    6.78
   4  -1  -1  104.78    3.29
   4  -1  -1   96.61    3.42
  -4   1   1   99.37    3.60
  -4   1   1  104.81    3.33
   3  -1  -1  526.49   16.73
   3  -1  -1  521.54   16.96
  -3   1   1  515.07   16.66
  -3   1   1  524.03   16.79
   2  -1  -1   24.91    0.91
   2  -1  -1   25.05    0.85
  -2   1   1   25.01    0.84
  -2   1   1   24.67    0.99
   1  -1  -1  309.82    9.97
   1  -1  -1  321.38   10.17
  -1   1   1  304.67   10.25
  -1   1   1  309.41   10.00
   0  -1  -1    3.43    0.24
   0  -1  -1    4.16    0.15
   0  -1  -1    4.42    0.18
   0   1   1    4.37    0.17
  -1  -1  -1  257.44    8.71
  -1  -1  -1  279.11    8.58
   1   1   1  255.55    8.57
   1   1   1  266.79    8.51
  -2  -1  -1  130.41    3.94
  -2  -1  -1  116.69    4.07
  -2  -1  -1  123.30    3.94
   2   1   1  117.14    3.93
   2   1   1  123.47    3.94
  -3  -1  -1  101.53    3.56
  -3  -1  -1   98.70    3.37
  -3  -1  -1  107.81    3.31
   3   1   1  105.24    3.40
  -4  -1  -1   53.87    1.87
  -4  -1  -1   55.93    2.12
   4   1   1   55.98    1.93
  -5  -1  -1   14.50    0.86
  -5  -1  -1   14.94    0.62
   5   1   1   14.70    0.70
  -6  -1  -1   38.28    1.43
  -6  -1  -1   38.36    1.78
   6   1   1   39.90    1.43
   6   1   1   39.36    1.52
  -7  -1  -1   15.87    1.08
   7   1   1   16.06    0.72
   7   1   1   15.69    0.82
  -8  -1  -1    8.74    0.90
   8   1   1    8.53    0.53
   8   1   1    9.54    0.65
  -9  -1  -1   13.81    1.18
   9   1   1   14.53    0.87
   8  -2  -1    0.89    0.30
  -8   2   1    1.42    0.52
   7  -2  -1   81.07    3.02
  -7   2   1   85.80    3.40
   6  -2  -1   16.17    0.81
  -6   2   1   16.11    1.03
   5  -2  -1   77.65    2.72
   5  -2  -1   76.86    2.57
  -5   2   1   77.86    2.96
  -5   2   1   76.76    2.56
   4  -2  -1   96.47    3.35
   4  -2  -1  100.94    3.25
  -4   2   1  101.54    3.22
  -4   2   1   97.00    3.55
   3  -2  -1  199.16    6.49
   3  -2  -1  200.00    6.56
  -3   2   1  197.88    6.73
  -3   2   1  210.36    6.46
   2  -2  -1   60.05    2.04
   2  -2  -1   61.54    2.08
  -2   2   1   63.00    2.00
  -2   2   1   60.51    2.22
   1  -2  -1  293.77    9.02
  -1   2   1  261.27    8.86
   0  -2  -1   74.67    2.92
   0  -2  -1   84.44    2.75
   0  -2  -1   88.71    2.77
   0   2   1   82.39    2.94
   0   2   1   91.49    2.74
  -1  -2  -1  338.48   10.27
  -1  -2  -1  311.52   10.39
   1   2   1  307.45   10.23
  -2  -2  -1    8.55    0.57
  -2  -2  -1    9.46    0.35
  -2  -2  -1    9.32    0.38
   2   2   1    8.86    0.38
  -3  -2  -1  252.29    8.81
  -3  -2  -1  268.50    8.58
  -3  -2  -1  277.43    8.53
   3   2   1  271.54    8.58
  -4  -2  -1    6.02    0.32
  -4  -2  -1    5.50    0.51
   4   2   1    5.95    0.36
  -5  -2  -1   15.02    0.66
  -5  -2  -1   15.63    0.94
   5   2   1   15.61    0.72
  -6  -2  -1   11.24    0.88
  -6  -2  -1   10.53    0.54
   6   2   1   11.73    0.56
   6   2   1   10.86    0.64
  -7  -2  -1   17.32    1.17
   7   2   1   17.67    0.79
   7   2   1   16.55    0.87
  -8  -2  -1    8.80    0.94
   8   2   1    9.64    0.67
   8   2   1    8.96    0.56
  -9  -2  -1    2.36    0.64
   9   2   1    1.64    0.37
   9   2   1    2.59    0.35
   8  -3  -1   13.96    0.84
  -8   3   1   12.55    1.15
   7  -3  -1   49.83    1.99
  -7   3   1   50.85    2.34
   6  -3  -1    0.83    0.23
  -6   3   1    1.18    0.39
   5  -3  -1   74.09    2.70
   5  -3  -1   78.39    2.59
  -5   3   1   77.00    2.99
   4  -3  -1   11.25    0.50
   4  -3  -1   10.48    0.56
  -4   3   1   10.82    0.73
   3  -3  -1  387.05   12.48
   3  -3  -1  376.10   12.53
  -3   3   1  392.57   12.76
  -3   3   1  406.92   12.40
   2  -3  -1   24.71    0.93
   2  -3  -1   23.53    0.90
  -2   3   1   25.52    0.81
  -2   3   1   24.89    1.11
   1  -3  -1  674.03   20.71
  -1   3   1  609.57   20.82
  -1   3   1  633.07   20.39
   0  -3  -1  118.39    3.71
   0  -3  -1  111.21    3.71
   0   3   1  119.57    3.67
   0   3   1  105.01    3.95
  -1  -3  -1  686.09   20.89
  -1  -3  -1  610.33   20.91
  -1  -3  -1  593.97   20.87
   1   3   1  704.21   20.94
  -2  -3  -1   11.49    0.46
  -2  -3  -1   11.85    0.49
  -2  -3  -1   12.02    0.77
   2   3   1   11.68    0.48
   2   3   1   12.02    0.52
  -3  -3  -1  405.46   13.95
  -3  -3  -1  440.26   13.75
  -3  -3  -1  438.83   13.63
   3   3   1  419.55   13.73
  -4  -3  -1   15.71    0.96
  -4  -3  -1   16.38    0.57
  -4  -3  -1   16.20    0.68
   4   3   1   16.43    0.69
  -5  -3  -1  155.03    5.50
  -5  -3  -1  152.00    5.04
   5   3   1  151.64    5.05
  -6  -3  -1    0.06    0.12
  -6  -3  -1   -0.05    0.30
   6   3   1   -0.06    0.11
   6   3   1   -0.05    0.19
  -7  -3  -1   97.86    3.89
   7   3   1   97.75    3.34
   7   3   1   94.09    3.39
  -8  -3  -1    1.89    0.58
   8   3   1    1.34    0.27
   8   3   1    1.39    0.34
   7  -4  -1   38.25    1.63
  -7   4   1   39.08    2.00
   6  -4  -1    7.57    0.53
  -6   4   1    7.64    0.77
   5  -4  -1   19.96    0.91
   5  -4  -1   19.34    0.82
  -5   4   1   19.64    1.17
   4  -4  -1    3.62    0.33
   4  -4  -1    3.62    0.29
  -4   4   1    3.49    0.51
   3  -4  -1  140.08    4.63
   3  -4  -1  142.17    4.67
  -3   4   1  140.36    4.93
   2  -4  -1    0.34    0.11
   2  -4  -1    0.18    0.10
  -2   4   1    0.52    0.21
   1  -4  -1  185.14    6.01
   1  -4  -1  174.17    6.01
  -1   4   1  190.90    6.30
  -1   4   1  192.20    5.92
   0  -4  -1   23.31    0.89
   0  -4  -1   22.42    0.86
   0   4   1   22.55    1.15
   0   4   1   23.79    0.81
  -1  -4  -1  461.68   15.26
  -1  -4  -1  517.54   15.37
  -1  -4  -1  425.27   15.52
   1   4   1  493.30   15.34
  -2  -4  -1    4.75    0.59
  -2  -4  -1    7.54    0.42
   2   4   1    6.15    0.32
  -3  -4  -1  498.90   18.21
  -3  -4  -1  562.21   17.85
  -3  -4  -1  578.48   17.79
   3   4   1  570.77   17.79
   3   4   1  576.88   17.99
  -4  -4  -1   34.42    1.74
  -4  -4  -1   36.26    1.34
  -4  -4  -1   36.84    1.25
   4   4   1   37.59    1.36
  -5  -4  -1  279.77    8.95
  -5  -4  -1  278.45    9.51
   5   4   1  268.30    8.94
   5   4   1  276.52    8.95
  -6  -4  -1   10.43    0.95
   6   4   1    9.61    0.54
   6   4   1    9.36    0.58
  -7  -4  -1  141.51    5.42
   7   4   1  136.71    4.79
   7   4   1  143.34    4.76
  -8  -4  -1    3.23    0.72
   8   4   1    1.86    0.41
   8   4   1    3.09    0.40
   7  -5  -1    9.74    0.70
  -7   5   1   10.74    1.06
   6  -5  -1    5.02    0.47
  -6   5   1    4.71    0.75
   5  -5  -1    2.84    0.29
   5  -5  -1    3.18    0.37
  -5   5   1    2.65    0.50
   4  -5  -1    6.75    0.45
   4  -5  -1    5.88    0.39
  -4   5   1    5.92    0.64
   3  -5  -1    2.23    0.27
   3  -5  -1    2.56    0.28
  -3   5   1    3.44    0.52
   2  -5  -1   27.08    1.07
   2  -5  -1   28.83    1.11
  -2   5   1   27.85    1.36
   1  -5  -1   20.40    0.83
   1  -5  -1   21.25    0.86
  -1   5   1   20.39    1.10
   0  -5  -1    2.28    0.21
   0  -5  -1    2.38    0.27
   0   5   1    2.17    0.43
   0   5   1    2.25    0.17
  -1  -5  -1  102.26    3.38
  -1  -5  -1  102.06    3.56
  -1  -5  -1   96.43    3.86
   1   5   1  104.97    3.34
  -2  -5  -1    3.74    0.25
  -2  -5  -1    4.13    0.38
  -2  -5  -1    3.59    0.59
   2   5   1    3.88    0.26
  -3  -5  -1  169.83    6.68
  -3  -5  -1  191.22    6.09
   3   5   1  196.19    6.20
   3   5   1  194.31    6.15
  -4  -5  -1   19.74    1.29
   4   5   1   19.79    0.83
   4   5   1   19.47    0.85
  -5  -5  -1   96.95    3.93
   5   5   1   93.07    3.29
   5   5   1   98.38    3.31
  -6  -5  -1   19.15    1.38
   6   5   1   18.25    0.86
  -7  -5  -1   99.70    4.25
   7   5   1  101.23    3.53
  -8  -5  -1   12.86    1.27
   8   5   1   13.78    0.79
   6  -6  -1    0.08    0.20
  -6   6   1   -0.11    0.34
   5  -6  -1   11.72    0.64
   5  -6  -1   11.15    0.69
  -5   6   1   12.27    1.01
   4  -6  -1   16.56    0.79
   4  -6  -1   16.67    0.83
  -4   6   1   16.95    1.10
   3  -6  -1   30.80    1.24
   3  -6  -1   31.40    1.28
  -3   6   1   31.24    1.57
   2  -6  -1   40.92    1.57
   2  -6  -1   43.53    1.62
  -2   6   1   42.48    1.93
   1  -6  -1    8.41    0.51
   1  -6  -1    8.25    0.46
  -1   6   1    7.95    0.73
   0  -6  -1   28.59    1.20
   0  -6  -1   27.44    1.09
   0   6   1   28.51    1.49
  -1  -6  -1   44.82    1.86
  -1  -6  -1   45.63    1.64
   1   6   1   44.00    2.14
   1   6   1   47.58    1.60
  -2  -6  -1   33.86    1.91
  -2  -6  -1   40.65    1.58
  -2  -6  -1   37.70    1.39
   2   6   1   39.19    1.39
  -3  -6  -1   53.72    2.54
  -3  -6  -1   53.72    1.89
   3   6   1   55.09    2.09
   3   6   1   54.28    1.93
  -4  -6  -1   -0.25    0.31
   4   6   1    0.02    0.12
  -5  -6  -1   74.86    3.37
   5   6   1   77.79    2.72
  -6  -6  -1    1.86    0.60
   6   6   1    2.43    0.32
  -7  -6  -1  101.96    4.50
   7   6   1  106.92    3.71
   5  -7  -1   82.25    3.03
   5  -7  -1   87.38    3.14
  -5   7   1   85.90    3.58
   4  -7  -1    6.28    0.48
   4  -7  -1    5.80    0.50
  -4   7   1    4.48    0.70
   3  -7  -1   95.98    3.43
   3  -7  -1  103.91    3.51
  -3   7   1   96.84    3.87
   2  -7  -1    5.57    0.42
  -2   7   1    6.53    0.71
   1  -7  -1   65.09    2.32
   1  -7  -1   57.85    2.20
  -1   7   1   61.67    2.65
   0  -7  -1   19.52    0.89
   0  -7  -1   21.65    1.06
   0   7   1   21.55    1.31
  -1  -7  -1   71.33    2.47
   1   7   1   69.15    3.03
  -2  -7  -1   61.09    2.17
  -2  -7  -1   61.87    2.86
   2   7   1   60.73    2.14
  -3  -7  -1  100.12    4.14
   3   7   1   97.16    3.35
  -4  -7  -1    8.02    0.95
   4   7   1    8.29    0.52
  -5  -7  -1   52.01    2.68
   5   7   1   50.90    1.94
  -6  -7  -1    2.08    0.67
   6   7   1    1.15    0.27
   4  -8  -1   17.62    0.92
   4  -8  -1   17.43    0.98
  -4   8   1   19.84    1.36
   3  -8  -1   85.42    3.07
   3  -8  -1   88.10    3.16
  -3   8   1   82.55    3.54
   2  -8  -1    3.33    0.39
  -2   8   1    3.80    0.66
   1  -8  -1   32.44    1.35
  -1   8   1   33.63    1.80
   0  -8  -1    1.12    0.23
   0   8   1    1.58    0.48
  -1  -8  -1   40.50    1.55
   1   8   1   39.10    2.08
  -2  -8  -1   26.27    1.08
   2   8   1   24.07    1.60
  -3  -8  -1   14.26    0.71
  -3  -8  -1   15.10    1.32
   3   8   1   14.74    0.72
  -4  -8  -1    9.93    1.13
   4   8   1   10.07    0.59
  -5  -8  -1    7.61    1.12
   5   8   1    8.14    0.55
   2  -9  -1    8.97    0.62
  -2   9   1    9.19    0.99
   1  -9  -1   77.62    2.84
  -1   9   1   78.50    3.39
   0  -9  -1    4.83    0.44
   0   9   1    4.95    0.79
  -1  -9  -1   74.14    2.69
   1   9   1   74.22    3.31
  -2  -9  -1    3.17    0.38
   2   9   1    2.34    0.61
   3   9   1   24.09    1.69
   0  -9   2   83.36    3.02
  -4  -8   2   26.56    1.16
  -2  -8   2   12.13    0.93
  -2  -8   2   11.09    0.63
  -1  -8   2   14.52    0.76
  -1  -8   2   15.07    1.10
   0  -8   2   57.47    2.21
   0  -8   2   63.36    2.62
  -1   8  -2   11.96    0.89
   1  -8   2   11.22    0.67
   1  -8   2   12.23    0.91
  -2   8  -2   73.07    2.99
   2  -8   2   78.84    2.96
   2  -8   2   71.78    2.71
  -3   8  -2   18.82    1.19
   3  -8   2   20.39    0.99
   3  -8   2   19.18    1.10
  -5  -7   2   14.68    0.78
   4   7  -2   50.46    2.05
  -4  -7   2   44.61    1.78
   3   7  -2    9.33    0.76
  -3  -7   2   10.45    0.94
  -3  -7   2    9.93    0.55
   2   7  -2   65.07    2.65
  -2  -7   2   58.42    2.16
  -2  -7   2   59.57    2.14
  -2  -7   2   60.09    2.51
   1   7  -2    0.12    0.24
  -1  -7   2    0.07    0.14
  -1  -7   2   -0.04    0.28
   0   7  -2  103.03    3.87
   0  -7   2  108.36    3.92
   0  -7   2  103.76    3.60
  -1   7  -2    0.73    0.28
   1  -7   2    0.40    0.18
   1  -7   2    1.09    0.33
  -2   7  -2  159.39    5.62
   2  -7   2  158.08    5.35
   2  -7   2  160.00    5.51
  -3   7  -2   18.89    1.12
   3  -7   2   19.51    1.02
   3  -7   2   18.70    0.92
  -4   7  -2  148.73    5.43
   4  -7   2  145.89    5.12
   4  -7   2  156.65    5.26
  -5   7  -2   12.00    0.97
  -5   7  -2   12.98    0.75
   5  -7   2   12.65    0.82
   6   6  -2   43.59    1.87
  -6  -6   2   45.97    3.11
  -6  -6   2   42.27    1.72
   5   6  -2   12.56    0.83
  -5  -6   2   12.68    0.68
  -5  -6   2   13.03    1.06
   4   6  -2   58.24    2.31
  -4  -6   2   56.96    2.09
   3   6  -2   16.89    0.74
   3   6  -2   15.54    0.95
  -3  -6   2   16.44    0.75
  -3  -6   2   18.57    1.18
  -2  -6   2    5.87    0.36
  -2  -6   2    5.68    0.65
  -2  -6   2    6.20    0.69
  -2  -6   2    6.04    0.38
   1   6  -2    7.80    0.67
  -1  -6   2    6.78    0.67
  -1  -6   2    7.33    0.43
  -1  -6   2    6.76    0.38
   0   6  -2   37.87    1.63
   0  -6   2   36.21    1.62
   0  -6   2   36.07    1.39
  -1   6  -2   13.06    0.79
   1  -6   2   12.21    0.75
   1  -6   2   12.79    0.64
  -2   6  -2   64.27    2.51
   2  -6   2   65.98    2.41
   2  -6   2   62.22    2.29
  -3   6  -2    0.50    0.27
   3  -6   2    0.88    0.21
   3  -6   2    0.54    0.23
  -4   6  -2  153.88    5.50
   4  -6   2  155.45    5.32
   4  -6   2  156.31    5.23
  -5   6  -2    0.69    0.34
  -5   6  -2    0.37    0.18
   5  -6   2    0.62    0.26
  -6   6  -2  174.46    5.79
  -6   6  -2  166.22    6.18
   6  -6   2  173.46    5.91
   7   5  -2    6.29    0.68
  -7  -5   2    5.25    0.48
  -7  -5   2    7.84    1.03
   6   5  -2   58.43    2.34
  -6  -5   2   55.33    2.19
  -6  -5   2   67.81    2.86
   5   5  -2   -0.04    0.19
  -5  -5   2    0.12    0.29
  -5  -5   2    0.13    0.14
   4   5  -2   42.95    1.75
  -4  -5   2   39.91    1.54
   3   5  -2    2.57    0.42
   3   5  -2    2.34    0.22
  -3  -5   2    2.08    0.24
  -3  -5   2    2.17    0.48
  -2  -5   2    2.57    0.23
  -2  -5   2    2.60    0.44
  -2  -5   2    2.54    0.46
  -1  -5   2    7.02    0.63
  -1  -5   2    7.20    0.40
  -1  -5   2    7.66    0.64
  -1  -5   2    7.04    0.36
   0   5  -2    3.35    0.39
   0  -5   2    3.15    0.40
   0  -5   2    3.22    0.27
   0  -5   2    3.16    0.20
  -1   5  -2   40.10    1.65
   1  -5   2   42.23    1.51
   1  -5   2   40.14    1.60
  -2   5  -2    6.13    0.52
   2  -5   2    5.84    0.43
   2  -5   2    6.14    0.40
  -3   5  -2   12.03    0.76
   3  -5   2   12.04    0.67
   3  -5   2   12.38    0.62
  -4   5  -2   12.75    0.86
   4  -5   2   14.40    0.69
   4  -5   2   13.69    0.74
  -5   5  -2   11.26    0.61
  -5   5  -2   11.12    0.83
   5  -5   2   10.96    0.67
  -6   5  -2   54.67    1.98
  -6   5  -2   53.17    2.34
   6  -5   2   51.11    2.07
  -7   5  -2    0.64    0.41
   7  -5   2    0.85    0.28
   7   4  -2   10.81    0.79
  -7  -4   2   11.90    0.67
  -7  -4   2   13.26    1.13
   6   4  -2  144.79    5.06
  -6  -4   2  141.64    4.93
  -6  -4   2  154.60    5.52
   5   4  -2    6.10    0.52
  -5  -4   2    6.17    0.73
  -5  -4   2    5.76    0.41
   4   4  -2  249.25    8.17
  -4  -4   2  242.70    7.99
   3   4  -2    6.91    0.55
   3   4  -2    7.40    0.35
  -3  -4   2    7.21    0.40
  -3  -4   2    7.58    0.68
   2   4  -2  140.86    4.44
  -2  -4   2  125.07    4.69
  -2  -4   2  136.22    4.45
  -2  -4   2  140.26    4.83
  -2  -4   2  136.19    4.43
  -1  -4   2    0.87    0.28
  -1  -4   2    0.53    0.12
  -1  -4   2    1.59    0.31
   0   4  -2   91.87    3.17
   0  -4   2   90.59    2.93
   0  -4   2   89.02    2.99
   0  -4   2   86.51    3.14
  -1   4  -2   35.78    1.42
   1  -4   2   37.10    1.20
   1  -4   2   36.50    1.31
   1  -4   2   33.78    1.37
  -2   4  -2   13.85    0.73
   2  -4   2   14.70    0.63
   2  -4   2   13.80    0.67
  -3   4  -2   25.38    1.17
   3  -4   2   26.69    1.07
   3  -4   2   25.19    1.02
  -4   4  -2   24.26    1.15
   4  -4   2   22.52    0.94
   4  -4   2   22.31    0.99
  -5   4  -2   49.08    2.11
  -5   4  -2   52.00    1.84
   5  -4   2   50.42    1.92
  -6   4  -2   51.38    2.20
   6  -4   2   48.98    1.95
  -7   4  -2    2.31    0.54
   7  -4   2    2.01    0.34
   8   3  -2  128.29    4.61
  -8  -3   2  133.68    5.06
  -8  -3   2  125.16    4.42
   7   3  -2    8.11    0.67
  -7  -3   2    9.24    0.92
  -7  -3   2    8.27    0.53
   6   3  -2  208.90    6.81
  -6  -3   2  197.53    6.68
  -6  -3   2  201.85    7.14
   5   3  -2   12.53    0.73
  -5  -3   2   12.95    0.63
  -5  -3   2   13.48    0.94
   4   3  -2  455.86   13.99
  -4  -3   2  420.18   13.85
  -4  -3   2  419.30   14.19
   3   3  -2   72.23    2.33
   3   3  -2   70.57    2.55
  -3  -3   2   67.92    2.68
  -3  -3   2   71.40    2.40
   2   3  -2  265.52    8.28
  -2  -3   2  265.87    8.31
  -2  -3   2  245.39    8.57
  -2  -3   2  255.92    8.52
  -1  -3   2   71.68    2.38
  -1  -3   2   68.70    2.63
  -1  -3   2   73.10    2.61
  -1  -3   2   72.78    2.38
   0   3  -2  410.55   13.01
   0  -3   2  415.57   13.00
   0  -3   2  404.49   12.89
   0  -3   2  383.85   13.01
  -1   3  -2    0.22    0.12
   1  -3   2    0.61    0.07
   1  -3   2    0.31    0.10
   1  -3   2    0.47    0.14
  -2   3  -2  233.70    7.61
   2  -3   2  236.74    7.51
   2  -3   2  235.14    7.39
   2  -3   2  224.76    7.54
  -3   3  -2    3.37    0.36
   3  -3   2    3.46    0.29
   3  -3   2    3.22    0.26
  -4   3  -2  176.04    5.90
  -4   3  -2  176.21    5.67
   4  -3   2  168.36    5.73
  -5   3  -2   67.52    2.58
   5  -3   2   64.68    2.37
  -6   3  -2   89.74    3.36
  -6   3  -2   88.70    2.98
   6  -3   2   83.49    3.08
  -7   3  -2   18.62    1.20
   7  -3   2   19.54    0.96
  -8   3  -2   21.17    1.36
   8  -3   2   20.44    1.07
   8   2  -2   32.04    1.53
  -8  -2   2   33.37    1.36
  -8  -2   2   33.65    1.85
   7   2  -2    0.16    0.27
  -7  -2   2    1.05    0.42
  -7  -2   2    0.50    0.18
   6   2  -2  108.69    3.75
  -6  -2   2  108.42    3.63
  -6  -2   2  102.89    4.00
   5   2  -2    5.44    0.46
  -5  -2   2    5.02    0.35
  -5  -2   2    5.93    0.61
   4   2  -2  234.31    7.41
  -4  -2   2  212.17    7.54
  -4  -2   2  228.74    7.30
   3   2  -2   75.81    2.48
   3   2  -2   77.17    2.65
  -3  -2   2   74.00    2.54
   2   2  -2  262.05    8.12
   2   2  -2  258.19    7.99
  -2  -2   2  228.31    8.11
  -2  -2   2  242.95    7.96
   1   2  -2  166.51    4.98
  -1  -2   2  153.71    4.98
  -1  -2   2  151.20    5.12
  -1  -2   2  145.40    5.17
   0   2  -2  367.04   11.99
   0   2  -2  383.08   11.85
   0  -2   2  363.04   11.96
   0  -2   2  362.73   11.88
  -1   2  -2   59.27    2.01
  -1   2  -2   58.31    1.96
   1  -2   2   54.43    1.99
   1  -2   2   62.07    1.92
  -2   2  -2  219.10    7.11
  -2   2  -2  228.99    7.21
   2  -2   2  220.23    7.15
   2  -2   2  216.84    7.06
  -3   2  -2   16.79    0.68
  -3   2  -2   18.37    0.83
   3  -2   2   17.76    0.62
   3  -2   2   17.75    0.73
  -4   2  -2   95.62    3.30
  -4   2  -2   89.89    3.07
   4  -2   2   92.46    3.00
   4  -2   2   92.74    3.14
  -5   2  -2   16.55    0.94
  -5   2  -2   17.75    0.70
   5  -2   2   16.41    0.77
  -6   2  -2   51.34    2.16
   6  -2   2   51.34    1.92
  -7   2  -2    9.02    0.80
   7  -2   2    8.14    0.56
  -8   2  -2    8.48    0.87
   8  -2   2    8.03    0.61
   8   1  -2   11.51    0.83
  -8  -1   2   11.36    0.63
  -8  -1   2   11.01    1.01
   7   1  -2   11.06    0.76
  -7  -1   2   10.69    0.58
  -7  -1   2   11.40    0.94
   6   1  -2    7.00    0.58
  -6  -1   2    7.36    0.43
  -6  -1   2    7.26    0.71
   5   1  -2   28.93    1.17
  -5  -1   2   26.92    1.05
  -5  -1   2   25.83    1.31
   4   1  -2   82.23    2.88
  -4  -1   2   86.42    2.81
  -4  -1   2   82.11    3.03
   3   1  -2    8.45    0.46
   3   1  -2    9.44    0.35
  -3  -1   2    9.03    0.41
  -3  -1   2    9.28    0.55
   2   1  -2   87.01    2.97
   2   1  -2   90.07    3.04
  -2  -1   2   92.75    2.97
  -2  -1   2   92.05    3.07
   1   1  -2   96.15    2.91
  -1  -1   2   82.89    3.01
  -1  -1   2   90.58    2.92
  -1  -1   2   87.81    2.95
   0   1  -2  768.01   24.37
   0   1  -2  778.25   24.22
   0  -1   2  729.91   24.28
   0  -1   2  751.65   24.67
  -1   1  -2   83.75    2.76
  -1   1  -2   87.36    2.77
   1  -1   2   81.40    2.77
   1  -1   2   84.99    2.76
  -2   1  -2  379.62   12.41
  -2   1  -2  407.14   12.77
   2  -1   2  387.98   12.42
   2  -1   2  375.40   12.57
  -3   1  -2   91.34    3.11
  -3   1  -2   89.22    2.96
   3  -1   2   92.89    2.93
   3  -1   2   86.38    2.99
  -4   1  -2  369.63   11.57
  -4   1  -2  370.17   11.80
   4  -1   2  353.17   11.53
   4  -1   2  354.96   11.62
  -5   1  -2    0.93    0.29
  -5   1  -2    1.15    0.16
   5  -1   2    0.89    0.13
   5  -1   2    0.96    0.19
  -6   1  -2  136.73    4.91
   6  -1   2  139.73    4.52
   6  -1   2  138.15    4.66
  -7   1  -2    3.40    0.55
   7  -1   2    3.50    0.40
  -8   1  -2   29.83    1.62
   8  -1   2   28.20    1.28
  -9   1  -2    2.75    0.64
   9  -1   2    2.86    0.41
   8   0  -2   48.21    2.02
  -8   0   2   49.02    2.34
   7   0  -2   11.95    0.77
  -7   0   2   11.05    0.57
  -7   0   2   11.08    0.89
   6   0  -2   73.02    2.65
  -6   0   2   71.56    2.85
  -6   0   2   70.89    2.47
   5   0  -2   52.17    1.95
  -5   0   2   52.70    2.12
  -5   0   2   50.98    1.81
   4   0  -2  127.33    4.29
   4   0  -2  131.62    4.09
  -4   0   2  123.99    4.42
  -4   0   2  128.90    4.20
   3   0  -2   10.90    0.39
   3   0  -2   10.22    0.51
  -3   0   2   10.81    0.60
  -3   0   2   10.62    0.45
   2   0  -2  133.12    4.48
   2   0  -2  143.59    4.40
  -2   0   2  134.49    4.43
   1   0  -2    2.51    0.23
   1   0  -2    2.75    0.21
  -1   0   2    3.22    0.18
  -1   0   2    3.18    0.21
   0   0  -2  249.68    7.95
   0   0   2  258.57    7.92
   0   0   2  219.99    7.94
   0   0   2  261.45    7.96
  -1   0  -2   15.10    0.60
  -1   0  -2   16.28    0.59
   1   0   2   15.74    0.55
   1   0   2   14.57    0.54
  -2   0  -2  558.78   17.78
  -2   0  -2  530.28   17.43
   2   0   2  526.09   17.41
  -3   0  -2   73.90    2.62
  -3   0  -2   75.46    2.49
   3   0   2   74.69    2.49
  -4   0  -2  661.67   20.84
  -4   0  -2  664.50   20.78
   4   0   2  612.98   20.59
  -5   0  -2    8.28    0.61
  -5   0  -2    9.03    0.45
   5   0   2    8.64    0.48
  -6   0  -2  434.21   14.69
   6   0   2  456.08   14.42
   6   0   2  452.02   14.31
  -7   0  -2   12.79    0.95
   7   0   2   13.50    0.61
   7   0   2   12.64    0.70
  -8   0  -2  132.13    4.88
   8   0   2  125.14    4.44
  -9   0  -2    0.99    0.50
   9   0   2    1.25    0.30
   8  -1  -2   65.55    2.58
  -8   1   2   67.76    2.95
   7  -1  -2    0.71    0.30
  -7   1   2    0.69    0.38
   6  -1  -2   45.81    1.81
  -6   1   2   46.32    1.65
  -6   1   2   47.17    2.07
   5  -1  -2   31.69    1.31
  -5   1   2   32.27    1.17
  -5   1   2   32.35    1.49
   4  -1  -2   41.48    1.37
   4  -1  -2   39.48    1.53
  -4   1   2   41.64    1.69
  -4   1   2   41.30    1.42
   3  -1  -2    7.94    0.46
   3  -1  -2    9.02    0.36
  -3   1   2    8.34    0.37
  -3   1   2    8.59    0.55
   2  -1  -2    2.57    0.17
   2  -1  -2    2.63    0.23
  -2   1   2    2.65    0.18
  -2   1   2    2.53    0.27
   1  -1  -2   21.75    0.77
  -1   1   2   22.28    0.87
  -1   1   2   22.11    0.79
   0  -1  -2  228.11    7.41
   0  -1  -2  233.50    7.49
   0   1   2  229.00    7.42
  -1  -1  -2   15.61    0.69
  -1  -1  -2   16.31    0.59
   1   1   2   16.25    0.53
   1   1   2   16.11    0.57
  -2  -1  -2  220.97    7.16
  -2  -1  -2  217.06    7.03
   2   1   2  229.42    7.18
   2   1   2  210.29    7.01
  -3  -1  -2    7.73    0.49
  -3  -1  -2    7.04    0.33
   3   1   2    6.60    0.33
   3   1   2    6.19    0.30
  -4  -1  -2  393.07   12.76
  -4  -1  -2  400.38   12.97
   4   1   2  414.71   12.75
   4   1   2  384.71   12.71
  -5  -1  -2    1.20    0.31
   5   1   2    1.75    0.24
   5   1   2    1.74    0.19
  -6  -1  -2  240.17    8.26
   6   1   2  241.51    7.94
   6   1   2  246.58    7.87
  -7  -1  -2   41.63    1.97
   7   1   2   42.67    1.65
   7   1   2   42.78    1.57
  -8  -1  -2  138.19    5.20
   8   1   2  137.13    4.76
   8   1   2  140.18    4.65
  -9  -1  -2   10.08    1.04
   9   1   2    9.89    0.69
   8  -2  -2   68.73    2.66
  -8   2   2   69.09    3.06
   7  -2  -2   11.78    0.75
  -7   2   2   10.52    0.96
   6  -2  -2   54.63    2.07
  -6   2   2   54.31    2.35
   5  -2  -2    6.68    0.50
  -5   2   2    7.02    0.35
  -5   2   2    7.00    0.65
   4  -2  -2   27.23    0.99
   4  -2  -2   28.66    1.12
  -4   2   2   27.24    1.29
  -4   2   2   28.18    0.99
   3  -2  -2   11.88    0.48
   3  -2  -2   11.31    0.54
  -3   2   2   11.85    0.46
  -3   2   2   11.46    0.68
   2  -2  -2    4.96    0.27
   2  -2  -2    4.82    0.30
  -2   2   2    5.72    0.43
  -2   2   2    5.61    0.26
   1  -2  -2   58.78    1.87
   1  -2  -2   56.16    1.86
  -1   2   2   53.85    1.87
  -1   2   2   52.78    2.00
   0  -2  -2    6.52    0.33
   0  -2  -2    6.50    0.28
   0   2   2    7.03    0.31
   0   2   2    6.91    0.49
  -1  -2  -2   80.06    2.93
  -1  -2  -2   81.86    2.69
   1   2   2   82.42    2.69
   1   2   2   83.52    2.63
  -2  -2  -2    2.90    0.18
  -2  -2  -2    2.95    0.37
   2   2   2    3.14    0.17
  -3  -2  -2   21.01    1.02
  -3  -2  -2   21.61    0.75
   3   2   2   21.40    0.79
   3   2   2   21.07    0.79
  -4  -2  -2   40.21    1.71
  -4  -2  -2   42.13    1.36
   4   2   2   40.55    1.44
   4   2   2   40.15    1.45
  -5  -2  -2   19.46    1.09
   5   2   2   17.99    0.77
   5   2   2   19.85    0.82
  -6  -2  -2  102.33    3.86
   6   2   2  102.34    3.44
   6   2   2  101.05    3.48
  -7  -2  -2    5.48    0.66
   7   2   2    5.24    0.46
   7   2   2    5.84    0.41
  -8  -2  -2   73.02    3.12
   8   2   2   71.66    2.55
   8   2   2   69.31    2.62
  -9  -2  -2    5.54    0.91
   9   2   2    5.63    0.54
   9   2   2    6.68    0.50
   8  -3  -2  144.44    5.17
  -8   3   2  151.19    5.67
   7  -3  -2   17.03    0.93
  -7   3   2   17.26    1.21
   6  -3  -2  253.42    8.33
  -6   3   2  250.19    8.68
   5  -3  -2    5.25    0.43
   5  -3  -2    4.98    0.31
  -5   3   2    5.60    0.64
   4  -3  -2  253.66    8.05
   4  -3  -2  243.65    8.13
  -4   3   2  251.86    8.42
   3  -3  -2   14.73    0.67
   3  -3  -2   15.75    0.63
  -3   3   2   15.72    0.87
  -3   3   2   15.77    0.56
   2  -3  -2   87.58    2.85
   2  -3  -2   80.15    2.85
  -2   3   2   92.12    2.79
  -2   3   2   83.03    3.07
   1  -3  -2    3.12    0.21
   1  -3  -2    3.57    0.21
  -1   3   2    3.36    0.36
  -1   3   2    3.49    0.20
   0  -3  -2   52.28    1.75
   0  -3  -2   53.01    1.79
   0   3   2   54.83    1.75
   0   3   2   50.55    2.03
  -1  -3  -2   54.41    2.27
  -1  -3  -2   62.39    1.98
  -1  -3  -2   57.90    2.00
   1   3   2   59.88    1.96
  -2  -3  -2   25.64    0.94
  -2  -3  -2   26.17    1.26
   2   3   2   27.91    0.93
   2   3   2   26.90    0.96
  -3  -3  -2   54.30    2.23
  -3  -3  -2   56.69    1.86
   3   3   2   56.25    1.88
   3   3   2   55.53    1.91
  -4  -3  -2  128.39    4.04
  -4  -3  -2  123.71    4.51
   4   3   2  125.60    4.12
   4   3   2  123.40    4.13
  -5  -3  -2   64.74    2.64
   5   3   2   64.55    2.23
   5   3   2   61.57    2.21
  -6  -3  -2   87.87    3.56
   6   3   2   90.12    3.12
   6   3   2   91.80    3.10
  -7  -3  -2    1.52    0.50
   7   3   2    0.62    0.25
   7   3   2    0.76    0.20
  -8  -3  -2   54.88    2.67
   8   3   2   59.70    2.14
   8   3   2   56.11    2.17
   7  -4  -2   24.43    1.15
  -7   4   2   21.27    1.46
   6  -4  -2  216.99    7.42
  -6   4   2  229.20    7.87
   5  -4  -2   24.21    0.95
   5  -4  -2   23.34    1.04
  -5   4   2   23.41    1.32
   4  -4  -2  366.59   11.89
   4  -4  -2  365.29   11.82
  -4   4   2  371.85   12.23
   3  -4  -2   96.67    3.29
   3  -4  -2   99.32    3.26
  -3   4   2   96.32    3.58
   2  -4  -2  292.15    9.48
  -2   4   2  280.67    9.76
  -2   4   2  310.36    9.39
   1  -4  -2   21.58    0.80
   1  -4  -2   21.33    0.82
  -1   4   2   20.06    1.05
  -1   4   2   20.87    0.76
   0  -4  -2  418.69   13.70
   0  -4  -2  431.60   13.51
   0   4   2  437.59   13.51
   0   4   2  402.56   13.85
  -1  -4  -2    1.11    0.19
  -1  -4  -2    1.09    0.34
  -1  -4  -2    0.48    0.10
   1   4   2    0.59    0.10
  -2  -4  -2  132.22    4.31
  -2  -4  -2  125.85    4.76
   2   4   2  138.57    4.32
   2   4   2  130.81    4.31
  -3  -4  -2   21.95    0.79
  -3  -4  -2   19.23    1.17
   3   4   2   20.97    0.82
   3   4   2   20.99    0.80
  -4  -4  -2  114.53    4.34
  -4  -4  -2  118.31    3.77
   4   4   2  112.49    3.85
   4   4   2  117.11    3.82
  -5  -4  -2   65.70    2.78
   5   4   2   65.12    2.26
   5   4   2   63.60    2.28
  -6  -4  -2   39.16    2.03
   6   4   2   41.51    1.55
   6   4   2   39.98    1.55
  -7  -4  -2    7.26    0.98
   7   4   2    6.79    0.50
  -8  -4  -2   34.07    1.98
   8   4   2   33.66    1.41
   7  -5  -2    0.62    0.26
  -7   5   2    0.32    0.43
   6  -5  -2   65.33    2.43
  -6   5   2   61.81    2.80
   5  -5  -2    4.10    0.39
   5  -5  -2    3.92    0.33
  -5   5   2    3.77    0.63
   4  -5  -2   83.73    2.84
   4  -5  -2   81.81    2.89
  -4   5   2   81.40    3.24
   3  -5  -2   50.93    1.84
   3  -5  -2   52.21    1.88
  -3   5   2   51.19    2.18
   2  -5  -2  116.60    3.84
  -2   5   2  113.37    4.19
   1  -5  -2   58.82    2.05
   1  -5  -2   61.63    2.05
  -1   5   2   59.00    1.96
  -1   5   2   55.11    2.36
   0  -5  -2  188.10    5.95
   0  -5  -2  188.78    5.97
   0   5   2  162.27    6.33
   0   5   2  188.82    5.88
  -1  -5  -2   29.76    1.10
  -1  -5  -2   27.75    1.52
  -1  -5  -2   29.16    1.21
   1   5   2   30.43    1.07
  -2  -5  -2  106.42    4.43
  -2  -5  -2  130.00    4.00
  -2  -5  -2  117.58    3.92
   2   5   2  120.68    3.93
  -3  -5  -2    0.89    0.42
  -3  -5  -2    1.11    0.15
   3   5   2    1.01    0.16
   3   5   2    1.37    0.19
  -4  -5  -2   82.05    2.70
  -4  -5  -2   79.90    3.34
   4   5   2   82.13    2.79
   4   5   2   79.60    2.80
  -5  -5  -2   20.92    1.38
   5   5   2   21.25    0.92
  -6  -5  -2   31.49    1.83
   6   5   2   29.84    1.25
  -7  -5  -2    9.31    1.17
   7   5   2    6.67    0.51
  -8  -5  -2    8.79    1.18
   8   5   2    7.31    0.56
   6  -6  -2   33.27    1.48
  -6   6   2   33.73    1.89
   5  -6  -2    6.24    0.44
   5  -6  -2    6.48    0.50
  -5   6   2    4.49    0.70
   4  -6  -2   92.05    3.35
   4  -6  -2  101.78    3.43
  -4   6   2   99.11    3.84
   3  -6  -2   21.24    0.93
   3  -6  -2   22.00    0.95
  -3   6   2   21.75    1.28
   2  -6  -2  100.72    3.57
   2  -6  -2  109.77    3.61
  -2   6   2  106.28    4.01
   1  -6  -2   26.30    1.04
   1  -6  -2   23.56    1.00
  -1   6   2   24.42    1.36
   0  -6  -2  234.45    7.72
   0  -6  -2  255.99    7.81
   0   6   2  221.30    8.21
  -1  -6  -2   34.62    1.29
  -1  -6  -2   35.31    1.46
   1   6   2   35.96    1.24
   1   6   2   30.05    1.74
  -2  -6  -2  138.26    4.50
  -2  -6  -2  125.86    5.15
   2   6   2  142.88    4.50
  -3  -6  -2    9.79    0.52
  -3  -6  -2   13.05    1.09
   3   6   2   14.18    0.60
  -4  -6  -2  181.81    6.98
   4   6   2  197.37    6.27
  -5  -6  -2    0.46    0.41
   5   6   2    0.08    0.14
  -6  -6  -2   57.90    2.87
   6   6   2   58.35    2.17
  -7  -6  -2    0.61    0.51
   7   6   2    0.13    0.19
   5  -7  -2   16.65    0.86
   5  -7  -2   17.75    0.93
  -5   7   2   16.92    1.31
   4  -7  -2   29.50    1.30
   4  -7  -2   30.40    1.26
  -4   7   2   29.76    1.70
  -3   7   2    1.54    0.48
   2  -7  -2   71.61    2.48
   2  -7  -2   65.13    2.41
  -2   7   2   65.28    2.87
   1  -7  -2    1.01    0.21
  -1   7   2    1.22    0.41
   0  -7  -2  197.74    6.45
   0   7   2  193.89    7.04
  -1  -7  -2   10.62    0.56
   1   7   2   10.16    0.96
  -2  -7  -2  268.78    9.97
  -2  -7  -2  283.52    9.18
   2   7   2  295.64    9.17
  -3  -7  -2   14.25    1.25
  -3  -7  -2   14.54    0.67
   3   7   2   15.71    0.71
  -4  -7  -2  281.57   10.43
   4   7   2  306.45    9.61
  -5  -7  -2    4.66    0.89
   5   7   2    3.89    0.41
  -6  -7  -2  159.29    6.39
   6   7   2  163.02    5.47
   4  -8  -2    2.64    0.36
  -4   8   2    3.38    0.69
   3  -8  -2    4.35    0.43
  -3   8   2    5.48    0.80
   2  -8  -2    3.24    0.38
  -2   8   2    3.84    0.71
   1  -8  -2   10.75    0.61
  -1   8   2    9.72    0.93
   0  -8  -2   34.98    1.39
   0   8   2   34.18    1.91
  -1  -8  -2   -0.03    0.13
   1   8   2   -0.21    0.26
  -2  -8  -2   38.89    1.47
   2   8   2   35.35    2.07
  -3  -8  -2    1.31    0.23
  -3  -8  -2    1.01    0.53
   3   8   2    0.74    0.20
  -4  -8  -2  106.04    4.65
   4   8   2  111.03    3.77
  -5  -8  -2    1.20    0.58
   5   8   2    0.91    0.24
   2  -9  -2    1.43    0.29
  -2   9   2    1.78    0.58
   1  -9  -2   12.60    0.74
  -1   9   2   13.81    1.20
   0  -9  -2    2.42    0.34
   0   9   2    2.87    0.70
  -1  -9  -2    9.71    0.61
   1   9   2    9.65    1.05
  -2  -9  -2    3.75    0.38
   2   9   2    4.19    0.79
  -3  -9  -2    7.91    1.20
  -3  -9  -2    6.80    0.49
   3   9   2    5.62    0.96
   3   8  -3   62.11    2.62
   2   8  -3    0.59    0.20
  -2  -8   3    0.38    0.35
   1   8  -3   84.87    2.98
  -1  -8   3   81.24    3.36
   0   8  -3   -0.01    0.13
   0  -8   3   -0.28    0.29
  -1   8  -3    6.03    0.49
   1  -8   3    7.46    0.78
  -2   8  -3    1.60    0.30
   2  -8   3    1.58    0.42
  -3   8  -3    5.70    0.49
   3  -8   3    5.55    0.67
   5   7  -3  120.35    4.32
  -5  -7   3  110.85    4.00
   4   7  -3    6.75    0.70
  -4  -7   3    8.36    0.53
   3   7  -3  154.37    5.78
  -3  -7   3  171.90    5.47
   2   7  -3    5.43    0.39
  -2  -7   3    3.18    0.30
  -2  -7   3    6.49    0.72
   1   7  -3  145.61    5.09
  -1  -7   3  159.13    5.53
   0   7  -3   15.26    0.77
   0  -7   3   16.61    1.06
  -1   7  -3   82.44    3.02
   1  -7   3   84.17    3.02
   1  -7   3   91.05    3.31
  -2   7  -3    3.13    0.47
  -2   7  -3    2.81    0.35
   2  -7   3    3.78    0.51
   2  -7   3    3.12    0.37
  -3   7  -3   83.66    3.03
  -3   7  -3   82.65    3.22
   3  -7   3   87.28    3.20
  -4   7  -3    2.03    0.45
  -4   7  -3    2.67    0.35
   4  -7   3    2.30    0.42
  -5   7  -3   50.76    2.27
  -5   7  -3   52.25    2.02
   5  -7   3   50.18    2.13
   6   6  -3    3.91    0.59
  -6  -6   3    3.96    0.44
   5   6  -3  123.08    4.40
  -5  -6   3  117.29    4.12
   4   6  -3    4.58    0.60
  -4  -6   3    4.43    0.39
   3   6  -3  166.09    6.08
  -3  -6   3  182.73    5.79
   2   6  -3    8.31    0.48
  -2  -6   3    9.52    0.77
  -2  -6   3    8.91    0.75
  -2  -6   3    7.82    0.45
   1   6  -3  311.38   10.25
   1   6  -3  325.24   10.52
  -1  -6   3  324.12   10.66
  -1  -6   3  306.46   10.18
   0   6  -3   53.40    2.08
   0   6  -3   53.37    1.92
   0  -6   3   52.02    1.91
   0  -6   3   51.26    2.18
  -1   6  -3  189.90    6.37
  -1   6  -3  186.74    6.21
   1  -6   3  186.48    6.21
   1  -6   3  188.53    6.41
  -2   6  -3   35.92    1.46
  -2   6  -3   38.16    1.61
   2  -6   3   39.60    1.61
   2  -6   3   36.94    1.47
  -3   6  -3  196.58    6.78
  -3   6  -3  200.67    6.61
   3  -6   3  200.01    6.73
  -4   6  -3    3.24    0.50
  -4   6  -3    3.94    0.38
   4  -6   3    4.85    0.53
  -5   6  -3   54.11    2.34
  -5   6  -3   56.62    2.10
   5  -6   3   55.33    2.20
  -6   6  -3    0.74    0.24
  -6   6  -3    0.52    0.37
   6  -6   3    0.50    0.28
   6   5  -3   19.81    1.12
  -6  -5   3   20.59    0.97
   5   5  -3   10.86    0.79
  -5  -5   3   10.44    0.61
  -5  -5   3   12.19    1.04
   4   5  -3    5.49    0.58
  -4  -5   3    6.21    0.69
  -4  -5   3    5.22    0.39
   3   5  -3   39.76    1.84
   3   5  -3   44.94    1.56
  -3  -5   3   46.70    1.99
  -3  -5   3   41.69    1.59
   2   5  -3    2.73    0.25
  -2  -5   3    3.68    0.53
  -2  -5   3    2.78    0.26
  -2  -5   3    2.59    0.44
   1   5  -3  119.23    3.95
   1   5  -3  121.58    4.19
  -1  -5   3  117.19    3.91
  -1  -5   3  116.15    4.29
   0   5  -3   30.59    1.28
   0   5  -3   28.51    1.14
   0  -5   3   29.37    1.36
   0  -5   3   30.15    1.07
  -1   5  -3  120.28    4.00
  -1   5  -3  118.04    4.11
   1  -5   3  121.13    4.00
   1  -5   3  117.33    4.14
  -2   5  -3   45.41    1.79
  -2   5  -3   46.02    1.69
   2  -5   3   45.62    1.78
   2  -5   3   45.45    1.69
  -3   5  -3  179.23    5.82
  -3   5  -3  173.43    5.97
   3  -5   3  174.04    5.90
  -4   5  -3   29.22    1.19
  -4   5  -3   28.83    1.36
   4  -5   3   29.41    1.27
  -5   5  -3  101.46    3.46
  -5   5  -3   98.38    3.71
   5  -5   3   99.45    3.56
  -6   5  -3   12.82    0.94
  -6   5  -3   12.10    0.68
   6  -5   3   11.91    0.75
  -7   5  -3   62.14    2.77
   7  -5   3   67.59    2.55
   7   4  -3   32.86    1.56
  -7  -4   3   31.46    1.37
  -7  -4   3   34.68    1.86
   6   4  -3   31.36    1.44
  -6  -4   3   30.04    1.27
   5   4  -3   23.08    1.18
  -5  -4   3   22.53    1.00
  -5  -4   3   26.50    1.41
   4   4  -3   27.28    1.28
  -4  -4   3   27.72    1.42
  -4  -4   3   25.72    1.08
   3   4  -3   36.50    1.63
   3   4  -3   37.73    1.35
  -3  -4   3   40.31    1.73
  -3  -4   3   37.46    1.40
   2   4  -3   41.48    1.48
  -2  -4   3   40.18    1.49
  -2  -4   3   45.94    1.79
  -2  -4   3   39.61    1.76
   1   4  -3   47.54    1.70
  -1  -4   3   47.39    1.68
  -1  -4   3   47.90    2.00
  -1  -4   3   51.85    1.92
   0   4  -3    0.43    0.11
   0   4  -3    0.60    0.18
   0  -4   3    0.49    0.21
   0  -4   3    0.56    0.10
  -1   4  -3   43.15    1.61
  -1   4  -3   42.22    1.54
   1  -4   3   41.67    1.63
   1  -4   3   43.63    1.45
  -2   4  -3   13.65    0.62
  -2   4  -3   13.35    0.69
   2  -4   3   13.24    0.68
  -3   4  -3  212.79    6.96
  -3   4  -3  209.97    6.81
   3  -4   3  202.02    6.87
  -4   4  -3   25.08    1.04
  -4   4  -3   26.37    1.21
   4  -4   3   25.46    1.11
  -5   4  -3  175.72    5.74
  -5   4  -3  175.66    6.00
   5  -4   3  168.18    5.81
  -6   4  -3   27.71    1.11
  -6   4  -3   25.02    1.36
   6  -4   3   25.59    1.19
  -7   4  -3  175.33    6.11
   7  -4   3  164.20    5.80
   7   3  -3  137.64    4.82
  -7  -3   3  141.31    5.15
  -7  -3   3  129.85    4.63
   6   3  -3   11.65    0.77
  -6  -3   3   10.60    0.61
  -6  -3   3   12.48    0.94
   5   3  -3  129.49    4.44
  -5  -3   3  124.26    4.26
   4   3  -3   16.90    0.89
  -4  -3   3   17.33    0.99
  -4  -3   3   15.84    0.72
   3   3  -3   91.60    3.38
   3   3  -3   97.57    3.14
  -3  -3   3   98.01    3.47
  -3  -3   3   93.29    3.20
   2   3  -3   91.00    2.98
  -2  -3   3   88.43    3.01
  -2  -3   3   95.87    3.25
  -2  -3   3   84.06    3.24
   1   3  -3  120.97    3.97
  -1  -3   3  118.61    4.25
  -1  -3   3  118.04    3.96
  -1  -3   3  126.09    4.13
   0   3  -3   12.20    0.57
   0   3  -3   12.53    0.53
   0  -3   3   11.70    0.49
   0  -3   3   12.12    0.67
  -1   3  -3   63.00    2.11
  -1   3  -3   60.50    2.07
   1  -3   3   57.03    2.13
   1  -3   3   60.81    2.01
  -2   3  -3    4.76    0.30
  -2   3  -3    5.01    0.35
   2  -3   3    4.33    0.32
   2  -3   3    5.10    0.24
  -3   3  -3  214.92    6.93
  -3   3  -3  213.25    7.05
   3  -3   3  213.13    6.99
   3  -3   3  212.82    6.83
  -4   3  -3    0.57    0.15
  -4   3  -3    0.11    0.19
   4  -3   3    0.44    0.16
  -5   3  -3  147.62    5.15
  -5   3  -3  150.54    4.90
   5  -3   3  145.23    4.98
  -6   3  -3   14.30    0.93
  -6   3  -3   14.33    0.68
   6  -3   3   13.75    0.75
  -7   3  -3  223.59    7.65
   7  -3   3  215.43    7.34
  -8   3  -3    6.63    0.75
   8  -3   3    6.12    0.56
   8   2  -3   11.38    0.90
  -8  -2   3   14.32    1.13
  -8  -2   3   13.03    0.72
   7   2  -3  122.47    4.35
  -7  -2   3  125.09    4.63
  -7  -2   3  118.72    4.16
   6   2  -3    5.70    0.52
  -6  -2   3    5.99    0.66
  -6  -2   3    5.49    0.40
   5   2  -3   65.47    2.41
  -5  -2   3   62.24    2.27
  -5  -2   3   66.47    2.58
   4   2  -3    1.29    0.27
  -4  -2   3    0.85    0.16
  -4  -2   3    0.98    0.28
   3   2  -3   89.88    3.07
   3   2  -3   87.94    2.90
  -3  -2   3   83.36    3.08
  -3  -2   3   85.65    2.91
   2   2  -3   35.31    1.19
   2   2  -3   33.94    1.38
  -2  -2   3   32.43    1.33
  -2  -2   3   33.30    1.21
   1   2  -3   44.22    1.49
  -1  -2   3   43.90    1.50
  -1  -2   3   44.08    1.58
  -1  -2   3   41.09    1.69
   0   2  -3   16.10    0.61
   0   2  -3   15.57    0.62
   0  -2   3   15.54    0.76
  -1   2  -3   25.08    0.89
  -1   2  -3   23.72    0.89
   1  -2   3   21.70    0.92
   1  -2   3   24.24    0.86
  -2   2  -3   42.19    1.49
  -2   2  -3   42.77    1.54
   2  -2   3   43.26    1.53
   2  -2   3   42.00    1.46
  -3   2  -3   34.73    1.26
  -3   2  -3   35.52    1.36
   3  -2   3   34.73    1.29
   3  -2   3   34.00    1.20
  -4   2  -3   12.66    0.72
  -4   2  -3   13.28    0.58
   4  -2   3   13.07    0.51
   4  -2   3   12.93    0.62
  -5   2  -3   36.98    1.58
  -5   2  -3   37.02    1.36
   5  -2   3   36.40    1.42
  -6   2  -3    0.20    0.14
  -6   2  -3    0.37    0.27
   6  -2   3    0.05    0.15
  -7   2  -3   88.63    3.49
   7  -2   3   91.62    3.22
  -8   2  -3    0.33    0.35
   8  -2   3    0.43    0.22
   8   1  -3    8.75    0.74
  -8  -1   3    8.91    0.56
  -8  -1   3    9.17    0.93
   7   1  -3  156.16    5.46
  -7  -1   3  156.24    5.26
  -7  -1   3  160.14    5.73
   6   1  -3    3.20    0.44
  -6  -1   3    2.63    0.49
  -6  -1   3    2.54    0.29
   5   1  -3  232.80    7.78
  -5  -1   3  235.74    7.96
  -5  -1   3  238.42    7.66
   4   1  -3   20.53    0.91
  -4  -1   3   19.16    0.99
  -4  -1   3   20.37    0.81
   3   1  -3  236.62    7.58
   3   1  -3  245.25    7.72
  -3  -1   3  236.57    7.61
  -3  -1   3  224.84    7.74
   2   1  -3    1.07    0.21
   2   1  -3    1.17    0.19
  -2  -1   3    0.97    0.19
  -2  -1   3    0.98    0.13
   1   1  -3   63.08    1.99
  -1  -1   3   57.59    1.96
  -1  -1   3   51.41    2.06
  -1  -1   3   60.96    1.97
   0   1  -3    5.08    0.28
   0  -1   3    5.06    0.39
   0  -1   3    4.76    0.27
  -1   1  -3  120.48    3.76
  -1   1  -3  115.51    3.80
   1  -1   3  111.82    3.81
  -2   1  -3   32.40    1.20
  -2   1  -3   34.89    1.24
   2  -1   3   34.12    1.17
   2  -1   3   33.19    1.20
  -3   1  -3    5.13    0.30
  -3   1  -3    5.45    0.39
   3  -1   3    4.76    0.31
   3  -1   3    4.74    0.25
  -4   1  -3   44.93    1.60
  -4   1  -3   46.54    1.77
   4  -1   3   44.58    1.63
   4  -1   3   46.17    1.55
  -5   1  -3    3.55    0.46
  -5   1  -3    3.44    0.29
   5  -1   3    3.43    0.31
   5  -1   3    3.72    0.24
  -6   1  -3   19.72    1.11
   6  -1   3   21.59    0.94
   6  -1   3   22.13    0.83
  -7   1  -3   56.15    2.37
   7  -1   3   55.71    2.09
  -8   1  -3   18.71    1.21
   8  -1   3   18.09    0.94
  -9   1  -3   31.32    1.79
   9  -1   3   33.11    1.47
   8   0  -3    0.80    0.37
  -8   0   3    0.11    0.37
   7   0  -3  185.28    6.45
  -7   0   3  190.25    6.25
  -7   0   3  193.10    6.74
   6   0  -3    5.26    0.51
  -6   0   3    5.73    0.63
  -6   0   3    5.27    0.36
   5   0  -3  302.54    9.88
  -5   0   3  303.77    9.75
  -5   0   3  300.13   10.05
   4   0  -3   48.27    1.78
   4   0  -3   49.97    1.59
  -4   0   3   46.91    1.68
  -4   0   3   46.61    1.89
   3   0  -3  681.27   22.64
   3   0  -3  740.75   22.77
  -3   0   3  707.62   22.86
   2   0  -3   36.92    1.22
   2   0  -3   32.43    1.27
  -2   0   3   34.82    1.23
  -2   0   3   33.91    1.30
   1   0  -3  677.91   23.68
   1   0  -3  766.64   24.03
  -1   0   3  740.85   23.82
  -1   0   3  776.35   23.98
   0   0  -3   88.42    2.97
   0   0   3   92.53    2.84
   0   0   3   81.97    2.95
  -1   0  -3  696.81   22.00
  -1   0  -3  680.86   22.06
   1   0   3  669.23   22.04
   1   0   3  685.30   22.00
  -2   0  -3    0.23    0.12
  -2   0  -3    0.06    0.12
   2   0   3    0.21    0.08
   2   0   3    0.18    0.07
  -3   0  -3  290.34    9.30
  -3   0  -3  290.84    9.38
   3   0   3  285.04    9.25
  -4   0  -3   10.71    0.63
  -4   0  -3   10.90    0.53
   4   0   3   10.26    0.48
  -5   0  -3   49.39    1.77
  -5   0  -3   48.82    1.97
   5   0   3   48.90    1.76
  -6   0  -3   24.31    1.26
   6   0   3   24.82    0.95
   6   0   3   24.43    1.03
  -7   0  -3   35.77    1.75
   7   0   3   38.05    1.49
   7   0   3   37.89    1.39
  -8   0  -3   22.12    1.38
   8   0   3   23.57    1.08
  -9   0  -3   32.09    1.82
   9   0   3   31.96    1.42
   8  -1  -3    1.64    0.40
  -8   1   3    1.47    0.54
   7  -1  -3   94.39    3.38
  -7   1   3   89.72    3.64
   6  -1  -3    0.17    0.24
  -6   1   3    0.25    0.31
  -6   1   3    0.07    0.11
   5  -1  -3  148.88    4.99
  -5   1   3  142.36    5.16
  -5   1   3  149.98    4.83
   4  -1  -3   21.86    0.76
   4  -1  -3   20.44    0.93
  -4   1   3   19.77    1.03
  -4   1   3   20.91    0.81
   3  -1  -3  376.71   11.55
   3  -1  -3  363.22   11.66
  -3   1   3  363.92   11.58
  -3   1   3  345.63   11.77
   2  -1  -3   26.88    0.94
   2  -1  -3   26.85    0.99
  -2   1   3   25.54    1.07
  -2   1   3   26.49    0.96
   1  -1  -3  592.48   18.54
  -1   1   3  561.31   18.45
   0  -1  -3  265.26    8.49
   0  -1  -3  273.98    8.46
   0   1   3  267.58    8.50
   0   1   3  251.25    8.54
  -1  -1  -3  401.24   12.78
  -1  -1  -3  386.44   12.81
   1   1   3  398.65   12.51
   1   1   3  377.15   12.58
  -2  -1  -3   67.05    2.43
   2   1   3   70.02    2.30
   2   1   3   71.25    2.27
  -3  -1  -3  445.14   14.63
  -3  -1  -3  469.63   14.75
   3   1   3  470.81   14.77
   3   1   3  443.15   14.75
  -4  -1  -3    8.68    0.47
  -4  -1  -3    8.48    0.59
   4   1   3    9.11    0.42
   4   1   3    8.42    0.40
  -5  -1  -3  117.84    3.97
  -5  -1  -3  125.72    4.29
   5   1   3  119.64    3.99
   5   1   3  117.93    3.96
  -6  -1  -3    3.03    0.50
   6   1   3    2.75    0.27
   6   1   3    3.17    0.32
  -7  -1  -3  130.05    4.88
   7   1   3  134.68    4.51
   7   1   3  134.23    4.44
  -8  -1  -3   25.73    1.53
   8   1   3   26.78    1.10
   8   1   3   26.09    1.17
  -9  -1  -3   31.64    1.84
   9   1   3   32.25    1.42
   8  -2  -3   18.59    1.08
  -8   2   3   19.99    1.40
   7  -2  -3   14.50    0.87
  -7   2   3   13.91    1.10
   6  -2  -3   37.45    1.55
  -6   2   3   36.29    1.78
   5  -2  -3   21.64    1.01
  -5   2   3   22.83    0.86
  -5   2   3   21.32    1.18
   4  -2  -3    4.89    0.27
   4  -2  -3    4.33    0.41
  -4   2   3    4.44    0.51
  -4   2   3    5.17    0.28
   3  -2  -3  145.28    4.63
   3  -2  -3  139.12    4.71
  -3   2   3  144.36    4.63
  -3   2   3  141.55    4.90
   2  -2  -3    0.98    0.13
   2  -2  -3    1.12    0.17
  -2   2   3    1.25    0.14
  -2   2   3    1.98    0.29
   1  -2  -3  159.42    5.06
   1  -2  -3  162.39    5.07
  -1   2   3  155.74    5.10
  -1   2   3  149.18    5.20
   0  -2  -3  184.77    5.74
   0  -2  -3  178.66    5.71
   0   2   3  171.13    5.90
   0   2   3  175.71    5.73
  -1  -2  -3  132.80    4.35
  -1  -2  -3  127.53    4.55
   1   2   3  140.05    4.35
  -2  -2  -3   87.57    3.24
   2   2   3   91.18    3.03
   2   2   3   95.45    2.96
  -3  -2  -3  225.29    7.53
  -3  -2  -3  228.87    7.26
   3   2   3  231.61    7.23
   3   2   3  217.11    7.27
  -4  -2  -3   61.32    2.35
  -4  -2  -3   61.14    2.01
   4   2   3   61.78    2.05
   4   2   3   56.65    2.05
  -5  -2  -3  120.91    4.38
   5   2   3  117.00    4.02
   5   2   3  127.14    4.04
  -6  -2  -3    5.04    0.66
   6   2   3    5.88    0.41
   6   2   3    5.32    0.36
  -7  -2  -3   90.27    3.61
   7   2   3   91.07    3.18
   7   2   3   92.00    3.14
  -8  -2  -3    4.08    0.71
   8   2   3    4.55    0.45
   8   2   3    4.51    0.39
  -9  -2  -3   20.27    1.47
   9   2   3   20.50    1.03
   9   2   3   20.85    0.98
   7  -3  -3   46.57    1.91
  -7   3   3   45.64    2.25
   6  -3  -3   33.26    1.38
  -6   3   3   29.35    1.61
   5  -3  -3   21.64    1.00
  -5   3   3   21.47    1.23
   4  -3  -3   40.59    1.43
   4  -3  -3   40.27    1.53
  -4   3   3   39.63    1.77
   3  -3  -3   81.07    2.72
   3  -3  -3   82.34    2.78
  -3   3   3   78.37    3.00
  -3   3   3   83.60    2.68
   2  -3  -3   43.13    1.49
  -2   3   3   40.98    1.71
  -2   3   3   43.07    1.47
   1  -3  -3  112.18    3.52
   1  -3  -3  106.14    3.47
  -1   3   3   97.15    3.70
  -1   3   3  110.64    3.51
   0  -3  -3    9.19    0.42
   0  -3  -3    9.53    0.37
   0   3   3    9.30    0.40
   0   3   3   10.79    0.65
  -1  -3  -3  252.69    8.97
  -1  -3  -3  279.91    8.59
  -1  -3  -3  274.04    8.66
   1   3   3  272.76    8.65
  -2  -3  -3   15.39    0.60
  -2  -3  -3   15.00    0.88
   2   3   3   14.69    0.60
   2   3   3   15.65    0.53
  -3  -3  -3  452.87   15.09
  -3  -3  -3  471.57   14.78
   3   3   3  452.25   14.73
   3   3   3  468.67   14.83
  -4  -3  -3   49.00    1.62
  -4  -3  -3   48.00    2.04
   4   3   3   45.11    1.68
   4   3   3   49.40    1.66
  -5  -3  -3  269.72    9.09
   5   3   3  272.95    8.63
   5   3   3  258.02    8.63
  -6  -3  -3   18.82    1.22
   6   3   3   18.79    0.83
   6   3   3   17.99    0.81
  -7  -3  -3  229.70    8.02
   7   3   3  223.85    7.42
   7   3   3  224.25    7.43
  -8  -3  -3    2.37    0.61
   8   3   3    2.38    0.33
   7  -4  -3   97.84    3.57
  -7   4   3   98.28    4.02
   6  -4  -3    8.88    0.61
  -6   4   3    9.07    0.87
   5  -4  -3   44.71    1.65
   5  -4  -3   48.67    1.78
  -5   4   3   43.84    2.07
   4  -4  -3   20.71    0.87
   4  -4  -3   17.56    0.77
  -4   4   3   18.75    1.12
   3  -4  -3   43.87    1.57
   3  -4  -3   44.05    1.60
  -3   4   3   43.64    1.88
   2  -4  -3   64.72    2.25
   2  -4  -3   67.20    2.26
  -2   4   3   59.45    2.51
  -2   4   3   71.66    2.23
   1  -4  -3   50.43    1.72
   1  -4  -3   50.13    1.68
  -1   4   3   50.82    1.69
  -1   4   3   43.20    1.95
   0  -4  -3    1.63    0.19
   0  -4  -3    1.27    0.13
   0   4   3    1.38    0.15
   0   4   3    1.00    0.29
  -1  -4  -3   80.73    2.75
  -1  -4  -3   81.67    3.18
  -1  -4  -3   82.64    2.75
   1   4   3   83.53    2.73
  -2  -4  -3    3.25    0.52
  -2  -4  -3    3.36    0.23
   2   4   3    3.27    0.18
   2   4   3    3.14    0.23
  -3  -4  -3  258.58    8.29
  -3  -4  -3  246.20    8.77
   3   4   3  257.18    8.33
   3   4   3  269.51    8.25
  -4  -4  -3   11.35    0.48
  -4  -4  -3   10.76    0.88
   4   4   3   11.13    0.50
   4   4   3   10.65    0.53
  -5  -4  -3  218.40    7.56
   5   4   3  202.47    6.99
   5   4   3  221.88    6.98
  -6  -4  -3   10.71    0.97
   6   4   3   10.50    0.57
  -7  -4  -3  311.46   10.73
   7   4   3  303.36   10.03
  -8  -4  -3    4.74    0.86
   8   4   3    5.24    0.45
   6  -5  -3    2.26    0.36
  -6   5   3    1.42    0.51
   5  -5  -3   57.73    2.12
   5  -5  -3   55.38    2.01
  -5   5   3   54.54    2.49
   4  -5  -3    4.37    0.34
   4  -5  -3    5.08    0.39
  -4   5   3    5.78    0.72
   3  -5  -3   71.89    2.55
   3  -5  -3   75.43    2.58
  -3   5   3   74.27    2.93
   2  -5  -3   25.92    0.99
   2  -5  -3   24.50    0.99
  -2   5   3   23.91    1.28
   1  -5  -3    2.75    0.23
   1  -5  -3    2.29    0.25
  -1   5   3    2.34    0.42
   0  -5  -3   11.38    0.51
   0  -5  -3   11.40    0.54
   0   5   3   11.92    0.86
   0   5   3   11.04    0.48
  -1  -5  -3    3.77    0.27
  -1  -5  -3    3.26    0.58
  -1  -5  -3    2.87    0.30
   1   5   3    3.27    0.24
  -2  -5  -3   35.66    1.28
  -2  -5  -3   31.95    1.74
   2   5   3   36.12    1.27
  -3  -5  -3    3.17    0.24
  -3  -5  -3    3.88    0.67
   3   5   3    3.75    0.29
  -4  -5  -3    5.31    0.77
  -4  -5  -3    4.81    0.29
   4   5   3    3.98    0.33
  -5  -5  -3   25.48    1.55
   5   5   3   25.92    1.06
  -6  -5  -3    1.22    0.47
   6   5   3    1.64    0.27
  -7  -5  -3   85.74    3.79
   7   5   3   87.57    3.10
  -8  -5  -3   -0.05    0.38
   8   5   3    0.40    0.22
   6  -6  -3    7.00    0.57
  -6   6   3    5.94    0.87
   5  -6  -3   89.65    3.16
   5  -6  -3   91.96    3.26
  -5   6   3   90.83    3.74
   4  -6  -3   11.76    0.66
   4  -6  -3   12.21    0.63
  -4   6   3   11.37    0.98
   3  -6  -3   82.04    2.82
  -3   6   3   79.49    3.26
   2  -6  -3    0.41    0.15
   2  -6  -3    0.31    0.14
  -2   6   3    0.62    0.33
   1  -6  -3   33.29    1.19
   1  -6  -3   28.61    1.17
  -1   6   3   28.20    1.55
   0  -6  -3    0.50    0.15
   0   6   3    0.79    0.37
   0   6   3    0.42    0.13
  -1  -6  -3   14.21    0.65
   1   6   3   14.39    0.61
   1   6   3   12.63    1.02
  -2  -6  -3   36.18    1.35
  -2  -6  -3   34.60    1.92
   2   6   3   37.61    1.35
  -3  -6  -3   34.43    1.37
  -3  -6  -3   38.21    2.00
   3   6   3   41.06    1.43
  -4  -6  -3   15.95    0.68
  -4  -6  -3   15.15    1.23
   4   6   3   15.94    0.74
  -5  -6  -3   12.10    1.13
   5   6   3   12.96    0.67
  -6  -6  -3   15.49    1.33
   6   6   3   16.63    0.83
  -7  -6  -3   43.19    2.47
   7   6   3   44.04    1.76
   5  -7  -3  161.04    5.57
   5  -7  -3  168.55    5.67
  -5   7   3  166.41    6.25
   4  -7  -3   13.18    0.72
   4  -7  -3   14.96    0.78
  -4   7   3   11.59    1.08
   3  -7  -3  265.09    8.68
   3  -7  -3  260.10    8.60
  -3   7   3  261.60    9.19
   2  -7  -3   10.25    0.57
  -2   7   3    8.59    0.88
   1  -7  -3  155.43    5.07
  -1   7   3  146.67    5.62
   0  -7  -3   14.53    0.68
   0   7   3   12.70    1.06
  -1  -7  -3  106.66    3.39
   1   7   3   88.96    3.95
  -2  -7  -3    1.47    0.22
  -2  -7  -3    1.09    0.49
   2   7   3    1.32    0.21
  -3  -7  -3   42.42    2.36
  -3  -7  -3   45.48    1.67
   3   7   3   47.48    1.69
  -4  -7  -3    6.70    1.00
   4   7   3    5.29    0.42
  -5  -7  -3   33.73    2.09
   5   7   3   35.76    1.43
  -6  -7  -3   22.56    1.70
   6   7   3   20.80    1.02
   4  -8  -3    4.73    0.45
  -4   8   3    4.22    0.78
   3  -8  -3  141.17    4.89
  -3   8   3  145.58    5.56
   2  -8  -3   19.41    0.94
  -2   8   3   21.03    1.45
   1  -8  -3  129.29    4.31
  -1   8   3  121.29    4.91
   0  -8  -3   49.45    1.82
   0   8   3   45.41    2.37
  -1  -8  -3  111.47    3.67
   1   8   3   99.54    4.35
  -2  -8  -3    5.28    0.40
   2   8   3    4.54    0.82
  -3  -8  -3   85.32    3.01
  -3  -8  -3   83.17    3.89
   3   8   3   90.98    3.04
  -4  -8  -3    0.91    0.53
   4   8   3    0.71    0.23
  -5  -8  -3   31.02    2.07
   5   8   3   31.92    1.35
   1  -9  -3   32.35    1.39
  -1   9   3   32.74    1.97
   0  -9  -3   21.03    1.00
   0   9   3   22.04    1.58
  -1  -9  -3   61.36    2.21
   1   9   3   54.38    2.84
  -2  -9  -3   10.04    0.61
   2   9   3    9.40    1.08
  -3  -9  -3   76.87    3.69
  -3  -9  -3   79.15    2.71
   3   9   3   66.89    3.45
  -2  -8   4    8.09    0.83
   1   8  -4    7.79    0.56
  -1  -8   4    8.68    0.86
   0   8  -4    7.61    0.55
   0  -8   4    8.55    0.89
  -1   8  -4    5.83    0.49
   1  -8   4    5.57    0.74
  -2   8  -4   27.17    1.22
   2  -8   4   25.40    1.47
   4   7  -4   66.15    2.83
  -4  -7   4   71.30    2.53
   3   7  -4   21.18    1.26
  -3  -7   4   21.41    0.97
   2   7  -4   29.55    1.23
  -2  -7   4   29.36    1.55
   1   7  -4   20.84    0.97
  -1  -7   4   23.72    1.35
   0   7  -4   41.53    1.65
   0  -7   4   44.13    2.03
  -1   7  -4   28.49    1.24
   1  -7   4   29.85    1.50
  -2   7  -4   25.15    1.13
   2  -7   4   24.86    1.32
  -3   7  -4    0.49    0.20
   3  -7   4    0.39    0.29
  -4   7  -4   29.81    1.31
   4  -7   4   28.66    1.43
   5   6  -4    6.99    0.75
  -5  -6   4    6.45    0.50
   4   6  -4  120.89    4.66
  -4  -6   4  134.14    4.37
   3   6  -4    1.07    0.34
  -3  -6   4    1.02    0.21
   2   6  -4  103.13    3.62
  -2  -6   4  105.52    3.61
  -2  -6   4  111.35    4.02
   1   6  -4    5.53    0.40
  -1  -6   4    5.58    0.37
  -1  -6   4    6.68    0.70
   0   6  -4   86.19    3.02
   0  -6   4   87.59    3.35
  -1   6  -4   33.61    1.35
   1  -6   4   34.15    1.57
  -2   6  -4   57.48    2.16
   2  -6   4   60.42    2.34
  -3   6  -4    6.21    0.59
  -3   6  -4    6.91    0.48
   3  -6   4    6.56    0.58
  -4   6  -4   21.88    1.16
  -4   6  -4   22.33    1.03
   4  -6   4   23.08    1.15
  -5   6  -4    4.70    0.48
  -5   6  -4    4.35    0.59
   5  -6   4    3.47    0.48
  -6   6  -4   60.81    2.63
  -6   6  -4   63.80    2.40
   6  -6   4   63.83    2.51
   6   5  -4   57.00    2.39
  -6  -5   4   54.79    2.13
   5   5  -4   12.83    0.91
  -5  -5   4   12.43    0.69
   4   5  -4  168.86    6.05
  -4  -5   4  176.11    5.76
   3   5  -4    6.97    0.67
  -3  -5   4    7.39    0.45
   2   5  -4  140.99    4.68
  -2  -5   4  143.94    5.05
  -2  -5   4  138.34    4.68
   1   5  -4    3.91    0.32
  -1  -5   4    4.02    0.54
   0   5  -4   84.11    2.92
   0   5  -4   86.36    3.09
   0  -5   4   86.46    2.85
   0  -5   4   82.23    3.19
  -1   5  -4    7.62    0.50
  -1   5  -4    7.89    0.47
   1  -5   4    7.54    0.60
  -2   5  -4    6.71    0.44
  -2   5  -4    6.96    0.50
   2  -5   4    6.86    0.52
  -3   5  -4    1.74    0.25
  -3   5  -4    1.66    0.33
   3  -5   4    1.51    0.30
  -4   5  -4    2.27    0.38
  -4   5  -4    2.35    0.30
   4  -5   4    2.37    0.37
  -5   5  -4   18.25    0.88
  -5   5  -4   17.25    1.03
   5  -5   4   18.85    0.97
  -6   5  -4    7.45    0.54
  -6   5  -4    6.82    0.71
   6  -5   4    7.57    0.60
  -7   5  -4    6.90    0.78
   7  -5   4    7.54    0.65
   7   4  -4    3.09    0.56
  -7  -4   4    2.22    0.34
   6   4  -4   61.25    2.49
  -6  -4   4   60.15    2.25
   5   4  -4    2.45    0.45
  -5  -4   4    1.93    0.29
   4   4  -4  209.04    7.23
  -4  -4   4  214.31    6.97
   3   4  -4    7.66    0.67
   3   4  -4    7.76    0.44
  -3  -4   4    9.21    0.68
  -3  -4   4    7.59    0.46
   2   4  -4  192.93    6.50
  -2  -4   4  214.74    6.75
  -2  -4   4  197.26    6.83
  -2  -4   4  194.19    6.51
   1   4  -4   23.32    0.95
  -1  -4   4   24.14    1.24
  -1  -4   4   26.27    1.08
  -1  -4   4   23.30    0.93
   0   4  -4  288.32    9.19
   0   4  -4  288.79    9.17
   0  -4   4  272.91    9.40
   0  -4   4  283.36    9.11
  -1   4  -4    4.20    0.31
  -1   4  -4    3.83    0.32
   1  -4   4    3.67    0.24
   1  -4   4    4.78    0.42
  -2   4  -4  156.08    5.22
  -2   4  -4  159.24    5.27
   2  -4   4  155.84    5.32
   2  -4   4  160.76    5.14
  -3   4  -4    7.20    0.44
  -3   4  -4    7.10    0.51
   3  -4   4    7.43    0.51
  -4   4  -4   43.32    1.75
  -4   4  -4   43.27    1.61
   4  -4   4   40.99    1.66
  -5   4  -4    8.67    0.68
  -5   4  -4    8.89    0.53
   5  -4   4    8.70    0.59
  -6   4  -4   20.27    0.92
  -6   4  -4   18.87    1.11
   6  -4   4   18.80    0.98
  -7   4  -4    7.35    0.77
   7  -4   4    7.72    0.61
   7   3  -4   -0.34    0.29
  -7  -3   4    0.01    0.16
   6   3  -4   60.99    2.46
  -6  -3   4   65.57    2.66
  -6  -3   4   59.19    2.26
   5   3  -4    0.28    0.24
  -5  -3   4   -0.05    0.27
  -5  -3   4    0.07    0.13
   4   3  -4  245.69    8.27
  -4  -3   4  239.44    8.03
  -4  -3   4  253.83    8.32
   3   3  -4    2.00    0.38
   3   3  -4    2.00    0.23
  -3  -3   4    1.98    0.35
  -3  -3   4    1.89    0.24
   2   3  -4  460.61   14.65
  -2  -3   4  484.33   14.85
  -2  -3   4  444.74   14.67
  -2  -3   4  443.49   14.95
   1   3  -4   32.49    1.23
  -1  -3   4   35.31    1.31
  -1  -3   4   34.10    1.50
  -1  -3   4   32.08    1.22
   0   3  -4  715.55   22.75
   0   3  -4  714.93   22.93
   0  -3   4  695.55   22.79
  -1   3  -4   26.25    1.01
  -1   3  -4   26.97    1.00
   1  -3   4   24.12    1.08
   1  -3   4   26.78    0.97
  -2   3  -4  502.27   15.91
  -2   3  -4  486.43   15.88
   2  -3   4  489.29   15.95
   2  -3   4  507.50   15.81
  -3   3  -4   75.33    2.65
  -3   3  -4   76.67    2.58
   3  -3   4   75.23    2.63
   3  -3   4   72.61    2.49
  -4   3  -4  208.92    6.65
  -4   3  -4  200.24    6.77
   4  -3   4  199.35    6.70
  -5   3  -4    7.31    0.60
  -5   3  -4    7.35    0.46
   5  -3   4    6.48    0.48
  -6   3  -4  147.29    5.14
   6  -3   4  142.57    4.94
  -7   3  -4    0.24    0.29
   7  -3   4    0.28    0.22
  -8   3  -4   42.00    2.08
   8  -3   4   45.47    1.85
   7   2  -4    3.14    0.52
  -7  -2   4    4.06    0.66
  -7  -2   4    3.21    0.37
   6   2  -4    5.54    0.58
  -6  -2   4    5.43    0.42
  -6  -2   4    4.15    0.57
   5   2  -4   39.83    1.66
  -5  -2   4   37.71    1.48
  -5  -2   4   40.07    1.75
   4   2  -4   91.10    3.33
  -4  -2   4   94.91    3.37
  -4  -2   4   92.07    3.16
   3   2  -4   13.95    0.81
   3   2  -4   15.60    0.72
  -3  -2   4   15.74    0.80
  -3  -2   4   14.71    0.66
   2   2  -4  104.84    3.39
   2   2  -4   93.96    3.57
  -2  -2   4  102.99    3.38
  -2  -2   4  102.94    3.47
   1   2  -4    2.39    0.22
  -1  -2   4    2.28    0.21
  -1  -2   4    2.92    0.39
  -1  -2   4    2.73    0.24
   0   2  -4  322.21   10.26
   0   2  -4  322.50   10.23
   0  -2   4  303.52   10.43
   0  -2   4  329.30   10.25
  -1   2  -4   25.38    0.89
  -1   2  -4   24.54    0.94
   1  -2   4   23.79    1.00
   1  -2   4   24.64    0.92
  -2   2  -4  189.35    6.18
  -2   2  -4  197.51    6.19
   2  -2   4  188.87    6.22
   2  -2   4  184.66    6.16
  -3   2  -4  124.00    4.17
  -3   2  -4  128.31    4.24
   3  -2   4  125.33    4.13
   3  -2   4  126.37    4.21
  -4   2  -4  260.59    8.49
  -4   2  -4  255.76    8.36
   4  -2   4  260.02    8.40
   4  -2   4  255.33    8.28
  -5   2  -4   27.05    1.26
   5  -2   4   27.57    1.13
  -6   2  -4  186.50    6.45
  -6   2  -4  192.32    6.19
   6  -2   4  183.15    6.24
  -7   2  -4   15.58    1.01
   7  -2   4   15.17    0.81
  -8   2  -4   64.83    2.82
   8  -2   4   68.81    2.55
   8   1  -4   11.60    0.89
  -8  -1   4   10.58    0.66
  -8  -1   4   12.94    1.05
   7   1  -4    0.45    0.31
  -7  -1   4    0.62    0.20
  -7  -1   4    0.55    0.38
   6   1  -4    7.34    0.64
  -6  -1   4    7.39    0.72
  -6  -1   4    7.37    0.47
   5   1  -4   31.26    1.34
  -5  -1   4   29.55    1.19
   4   1  -4   21.64    1.01
  -4  -1   4   21.89    1.05
  -4  -1   4   21.00    0.88
   3   1  -4   63.37    2.30
   3   1  -4   69.70    2.44
  -3  -1   4   67.67    2.30
  -3  -1   4   66.99    2.41
   2   1  -4   17.11    0.78
   2   1  -4   17.26    0.82
  -2  -1   4   16.58    0.70
  -2  -1   4   16.04    0.73
   1   1  -4   42.85    1.51
  -1  -1   4   40.05    1.40
  -1  -1   4   42.55    1.47
  -1  -1   4   38.44    1.58
   0   1  -4   86.96    2.87
   0  -1   4   83.38    2.99
   0  -1   4   84.62    2.85
  -1   1  -4   16.84    0.59
  -1   1  -4   16.14    0.68
   1  -1   4   15.50    0.69
   1  -1   4   16.36    0.67
  -2   1  -4  165.75    5.19
  -2   1  -4  159.71    5.20
   2  -1   4  156.13    5.17
   2  -1   4  154.86    5.19
  -3   1  -4   53.41    1.93
  -3   1  -4   54.20    1.88
   3  -1   4   53.43    1.88
   3  -1   4   53.71    1.82
  -4   1  -4  125.03    4.26
   4  -1   4  124.66    4.14
   4  -1   4  123.47    4.06
  -5   1  -4   25.12    1.03
  -5   1  -4   24.44    1.17
   5  -1   4   25.18    1.03
   5  -1   4   25.94    0.95
  -6   1  -4  151.57    5.37
  -6   1  -4  157.70    5.14
   6  -1   4  149.41    5.14
   6  -1   4  156.10    5.03
  -7   1  -4   25.93    1.36
   7  -1   4   24.73    1.11
  -8   1  -4   48.53    2.26
   8  -1   4   51.12    1.97
   8   0  -4   91.66    3.57
  -8   0   4   96.98    3.85
   7   0  -4    4.18    0.57
  -7   0   4    5.71    0.73
  -7   0   4    5.06    0.40
   6   0  -4   79.43    2.92
  -6   0   4   78.55    3.06
  -6   0   4   76.24    2.71
   5   0  -4   17.36    0.91
  -5   0   4   17.33    0.99
  -5   0   4   17.30    0.76
   4   0  -4  126.79    4.33
  -4   0   4  127.83    4.22
   3   0  -4   59.13    1.94
   3   0  -4   56.99    2.07
  -3   0   4   53.87    2.08
  -3   0   4   58.21    1.99
   2   0  -4   37.78    1.40
   2   0  -4   36.52    1.33
  -2   0   4   37.26    1.33
  -2   0   4   34.71    1.36
   1   0  -4   95.31    3.45
   1   0  -4  100.58    3.45
  -1   0   4  109.04    3.41
  -1   0   4  103.01    3.35
   0   0  -4  177.27    6.08
   0   0   4  192.95    5.91
   0   0   4  189.67    6.02
   0   0   4  177.68    6.06
  -1   0  -4   78.78    2.56
  -1   0  -4   72.27    2.66
   1   0   4   77.74    2.59
   1   0   4   77.97    2.58
  -2   0  -4   74.65    2.54
  -2   0  -4   73.13    2.59
   2   0   4   74.25    2.48
   2   0   4   76.90    2.49
  -3   0  -4    1.08    0.21
  -3   0  -4    1.92    0.26
   3   0   4    1.28    0.15
   3   0   4    1.44    0.16
  -4   0  -4  179.48    5.99
  -4   0  -4  179.73    5.90
   4   0   4  177.17    5.82
  -5   0  -4    1.13    0.27
  -5   0  -4    1.39    0.32
   5   0   4    0.89    0.17
  -6   0  -4  211.97    7.25
   6   0   4  214.29    6.91
   6   0   4  211.06    6.97
  -7   0  -4   30.22    1.54
   7   0   4   29.43    1.24
   7   0   4   31.36    1.18
  -8   0  -4  173.82    6.38
   8   0   4  181.95    6.01
  -9   0  -4    9.58    0.96
   9   0   4    9.33    0.65
   8  -1  -4  103.33    3.75
  -8   1   4   96.16    4.00
   7  -1  -4   37.75    1.71
  -7   1   4   39.38    1.93
   6  -1  -4  150.91    5.08
  -6   1   4  144.93    5.27
  -6   1   4  143.55    4.85
   5  -1  -4    1.60    0.34
  -5   1   4    1.30    0.19
  -5   1   4    1.32    0.36
   4  -1  -4  281.69    9.25
   4  -1  -4  292.62    9.08
  -4   1   4  275.74    9.39
  -4   1   4  283.51    9.14
   3  -1  -4    7.37    0.35
   3  -1  -4    6.83    0.44
  -3   1   4    7.60    0.52
  -3   1   4    7.74    0.39
   2  -1  -4  221.14    7.12
   2  -1  -4  228.59    7.07
  -2   1   4  199.66    7.17
  -2   1   4  227.86    7.11
   1  -1  -4   39.95    1.38
  -1   1   4   38.15    1.41
  -1   1   4   37.72    1.39
   0  -1  -4  177.35    5.79
   0  -1  -4  176.48    5.75
   0   1   4  177.88    5.78
   0   1   4  178.42    5.80
  -1  -1  -4   83.02    2.96
  -1  -1  -4   89.30    2.98
   1   1   4   86.40    2.89
   1   1   4   88.15    2.89
  -2  -1  -4   16.36    0.81
  -2  -1  -4   17.73    0.82
   2   1   4   18.79    0.72
   2   1   4   20.38    0.68
  -3  -1  -4    6.00    0.45
   3   1   4    6.44    0.31
   3   1   4    6.08    0.33
  -4  -1  -4   19.71    0.92
  -4  -1  -4   21.40    1.01
   4   1   4   22.57    0.81
   4   1   4   20.15    0.81
  -5  -1  -4   14.66    0.86
  -5  -1  -4   14.46    0.72
   5   1   4   14.05    0.61
   5   1   4   13.77    0.62
  -6  -1  -4   89.50    3.41
   6   1   4   90.05    3.06
   6   1   4   91.28    3.09
  -7  -1  -4    0.54    0.33
   7   1   4    1.02    0.21
   7   1   4    0.57    0.17
  -8  -1  -4   69.94    3.05
   8   1   4   73.68    2.65
   8   1   4   74.16    2.58
  -9  -1  -4    0.31    0.38
   9   1   4    0.64    0.23
   7  -2  -4   32.91    1.51
  -7   2   4   32.84    1.77
   6  -2  -4  140.07    4.78
  -6   2   4  135.28    5.03
   5  -2  -4   17.90    0.93
  -5   2   4   19.27    0.77
  -5   2   4   17.96    1.08
   4  -2  -4  248.94    8.18
   4  -2  -4  258.82    8.03
  -4   2   4  245.59    8.05
  -4   2   4  244.43    8.37
   3  -2  -4   21.71    0.83
   3  -2  -4   21.87    0.93
  -3   2   4   21.09    1.05
  -3   2   4   22.46    0.85
   2  -2  -4  115.17    3.77
   2  -2  -4  114.39    3.81
  -2   2   4  119.29    3.80
  -2   2   4  110.21    3.94
   1  -2  -4    0.78    0.13
   1  -2  -4    0.02    0.09
  -1   2   4    0.21    0.13
  -1   2   4    0.01    0.10
   0  -2  -4   76.31    2.49
   0  -2  -4   77.13    2.41
   0   2   4   71.28    2.61
   0   2   4   70.63    2.48
  -1  -2  -4   27.23    1.21
  -1  -2  -4   29.75    0.94
  -1  -2  -4   29.29    1.06
   1   2   4   27.97    1.04
  -2  -2  -4    3.76    0.39
  -2  -2  -4    3.64    0.26
   2   2   4    3.08    0.15
   2   2   4    3.22    0.23
  -3  -2  -4    8.31    0.43
  -3  -2  -4    9.06    0.61
   3   2   4    8.22    0.42
   3   2   4    9.39    0.37
  -4  -2  -4   10.91    0.50
  -4  -2  -4   11.44    0.75
   4   2   4   11.00    0.51
   4   2   4   11.04    0.48
  -5  -2  -4   42.41    1.47
  -5  -2  -4   42.21    1.83
   5   2   4   41.93    1.49
   5   2   4   40.57    1.50
  -6  -2  -4    8.80    0.79
   6   2   4    9.66    0.51
   6   2   4    9.82    0.52
  -7  -2  -4    4.81    0.71
   7   2   4    4.87    0.39
   7   2   4    4.83    0.38
  -8  -2  -4    9.09    0.93
   8   2   4    9.82    0.60
   8   2   4    8.83    0.55
  -9  -2  -4    4.68    0.82
   9   2   4    4.53    0.44
   7  -3  -4    8.29    0.65
  -7   3   4    7.74    0.91
   6  -3  -4  114.94    3.95
  -6   3   4  107.69    4.23
   5  -3  -4    4.33    0.45
  -5   3   4    4.81    0.65
   4  -3  -4  334.53   10.92
   4  -3  -4  348.86   11.04
  -4   3   4  344.88   10.90
  -4   3   4  331.83   11.30
   3  -3  -4   36.34    1.37
   3  -3  -4   35.75    1.31
  -3   3   4   38.10    1.30
  -3   3   4   34.22    1.56
   2  -3  -4  372.05   11.51
   2  -3  -4  355.92   11.51
  -2   3   4  365.35   11.52
  -2   3   4  341.51   11.74
   1  -3  -4   23.26    0.87
   1  -3  -4   21.94    0.82
  -1   3   4   21.24    1.03
  -1   3   4   23.10    0.89
   0  -3  -4  582.67   18.45
   0  -3  -4  586.32   18.40
   0   3   4  574.99   18.56
   0   3   4  553.15   18.28
  -1  -3  -4    7.91    0.40
  -1  -3  -4    7.73    0.61
   1   3   4    8.35    0.39
  -2  -3  -4  134.69    4.84
  -2  -3  -4  137.62    4.52
   2   3   4  142.51    4.53
  -3  -3  -4    5.65    0.56
  -3  -3  -4    5.84    0.32
   3   3   4    5.06    0.31
   3   3   4    5.84    0.25
  -4  -3  -4   41.84    1.48
  -4  -3  -4   42.27    1.87
   4   3   4   43.15    1.46
  -5  -3  -4   20.07    1.19
  -5  -3  -4   20.43    0.79
   5   3   4   20.52    0.81
  -6  -3  -4   20.64    1.26
   6   3   4   21.10    0.85
   6   3   4   18.25    0.85
  -7  -3  -4    7.65    0.81
   7   3   4    7.55    0.49
  -8  -3  -4   19.07    1.40
   8   3   4   19.66    0.93
   7  -4  -4    0.32    0.23
  -7   4   4    0.05    0.42
   6  -4  -4   93.69    3.33
  -6   4   4   89.45    3.70
   5  -4  -4    2.01    0.35
   5  -4  -4    2.02    0.32
  -5   4   4    2.33    0.51
   4  -4  -4  256.82    8.56
   4  -4  -4  271.91    8.66
  -4   4   4  265.31    9.01
   3  -4  -4    4.25    0.30
   3  -4  -4    4.21    0.34
  -3   4   4    3.90    0.53
   2  -4  -4  462.43   13.94
   2  -4  -4  431.78   13.90
  -2   4   4  416.10   14.23
  -2   4   4  427.21   13.91
   1  -4  -4   33.18    1.17
   1  -4  -4   32.81    1.22
  -1   4   4   34.58    1.23
  -1   4   4   31.28    1.47
   0  -4  -4  546.13   17.39
   0  -4  -4  550.73   17.45
   0   4   4  536.18   17.62
   0   4   4  529.49   17.23
  -1  -4  -4   53.02    2.24
  -1  -4  -4   50.89    1.85
  -1  -4  -4   55.44    1.77
   1   4   4   53.00    1.84
  -2  -4  -4  324.49   11.21
  -2  -4  -4  345.72   10.78
   2   4   4  335.87   10.78
  -3  -4  -4   63.95    2.60
   3   4   4   61.75    2.16
  -4  -4  -4  218.53    7.81
  -4  -4  -4  231.50    7.28
  -5  -4  -4    0.39    0.33
   5   4   4    0.04    0.12
  -6  -4  -4  129.42    4.94
   6   4   4  129.45    4.37
  -7  -4  -4    1.25    0.48
   7   4   4    0.43    0.20
  -8  -4  -4   48.36    2.47
   8   4   4   46.82    1.86
   6  -5  -4    8.26    0.60
  -6   5   4    7.81    0.93
   5  -5  -4   14.88    0.72
   5  -5  -4   15.75    0.81
  -5   5   4   16.29    1.16
   4  -5  -4   51.43    1.93
   4  -5  -4   56.49    2.01
  -4   5   4   53.93    2.37
   3  -5  -4    1.45    0.22
  -3   5   4    1.49    0.40
   2  -5  -4   68.13    2.32
   2  -5  -4   70.08    2.36
  -2   5   4   62.71    2.67
   1  -5  -4    4.65    0.34
   1  -5  -4    5.27    0.30
  -1   5   4    5.06    0.57
  -1   5   4    4.90    0.33
   0  -5  -4  257.36    8.13
   0  -5  -4  257.33    8.21
   0   5   4  246.29    8.64
   0   5   4  250.14    8.15
  -1  -5  -4   36.20    1.81
  -1  -5  -4   36.62    1.35
   1   5   4   36.67    1.32
  -2  -5  -4  167.62    5.41
  -2  -5  -4  159.98    5.96
   2   5   4  166.54    5.40
  -3  -5  -4   73.10    3.07
  -3  -5  -4   75.83    2.52
   3   5   4   71.57    2.52
  -4  -5  -4  228.03    7.23
  -4  -5  -4  225.71    7.89
   4   5   4  215.35    7.27
  -5  -5  -4   19.04    1.29
   5   5   4   16.18    0.78
  -6  -5  -4   92.32    3.86
   6   5   4   90.79    3.20
  -7  -5  -4    9.95    1.06
   7   5   4    9.21    0.60
  -8  -5  -4   43.76    2.42
   8   5   4   40.78    1.71
   5  -6  -4   42.33    1.64
   5  -6  -4   43.14    1.72
  -5   6   4   41.94    2.17
   4  -6  -4   10.94    0.61
   4  -6  -4    9.65    0.57
  -4   6   4   10.58    0.96
   3  -6  -4   39.45    1.54
   3  -6  -4   42.83    1.57
  -3   6   4   39.27    1.96
   2  -6  -4   16.44    0.72
   2  -6  -4   15.69    0.74
  -2   6   4   14.96    1.04
   1  -6  -4   19.06    0.84
  -1   6   4   18.70    1.18
   0  -6  -4   69.17    2.36
   0   6   4   63.21    2.81
   0   6   4   67.42    2.29
  -1  -6  -4    0.79    0.18
   1   6   4    0.60    0.36
   1   6   4    0.89    0.16
  -2  -6  -4   63.90    2.90
  -2  -6  -4   65.91    2.29
   2   6   4   65.56    2.27
  -3  -6  -4   34.68    1.90
  -3  -6  -4   35.82    1.33
   3   6   4   35.26    1.34
  -4  -6  -4   91.12    3.84
  -4  -6  -4   94.50    3.12
   4   6   4   90.26    3.17
  -5  -6  -4   15.16    1.24
   5   6   4   13.41    0.71
  -6  -6  -4  104.08    4.38
   6   6   4  104.33    3.64
  -7  -6  -4   17.26    1.48
   7   6   4   17.08    0.90
   5  -7  -4   15.21    0.80
  -5   7   4   14.51    1.27
   4  -7  -4   48.35    1.89
  -4   7   4   51.64    2.46
   3  -7  -4   21.50    0.97
  -3   7   4   19.87    1.38
   2  -7  -4   32.71    1.33
  -2   7   4   33.70    1.82
   1  -7  -4   40.07    1.55
  -1   7   4   40.11    2.05
   0  -7  -4   76.37    2.65
   0   7   4   73.01    3.21
  -1  -7  -4   10.24    0.56
   1   7   4   10.56    1.01
  -2  -7  -4   47.72    1.76
  -2  -7  -4   47.60    2.46
   2   7   4   47.25    1.73
  -3  -7  -4    1.60    0.56
  -3  -7  -4    0.75    0.17
   3   7   4    0.47    0.17
  -4  -7  -4  129.29    5.15
  -4  -7  -4  126.55    4.26
   4   7   4  126.26    4.32
  -5  -7  -4    1.44    0.60
   5   7   4    1.01    0.23
  -6  -7  -4  116.13    4.87
   6   7   4  109.26    3.92
   3  -8  -4   -0.04    0.15
  -3   8   4   -0.01    0.40
   2  -8  -4   24.42    1.09
  -2   8   4   23.32    1.58
   1  -8  -4   12.60    0.70
  -1   8   4   12.76    1.14
   0  -8  -4   15.97    0.78
   0   8   4   13.58    1.17
  -1  -8  -4   13.19    0.68
   1   8   4   12.31    1.14
  -2  -8  -4    3.60    0.35
   2   8   4    5.20    0.87
  -3  -8  -4    3.52    0.33
  -3  -8  -4    3.78    0.82
   3   8   4    3.10    0.35
  -4  -8  -4   27.69    1.95
   4   8   4   30.19    1.25
  -5  -8  -4    2.82    0.81
   5   8   4    2.82    0.37
   1  -9  -4    1.93    0.30
  -1   9   4    2.68    0.71
   0  -9  -4   23.18    1.05
   0   9   4   20.05    1.57
  -1  -9  -4    2.78    0.35
   1   9   4    2.82    0.70
  -2  -9  -4    1.67    0.29
   2   9   4    1.47    0.57
  -3  -9  -4    3.02    0.35
  -3  -9  -4    4.02    0.91
   3   9   4    3.73    0.87
   1   8  -5   59.60    2.33
  -1  -8   5   63.92    2.73
   0   8  -5    5.14    0.49
   0  -8   5    5.86    0.86
  -1   8  -5   53.52    2.15
   1  -8   5   57.67    2.58
   3   7  -5   43.03    2.07
  -3  -7   5   46.98    1.77
   2   7  -5   -0.04    0.15
  -2  -7   5   -0.21    0.30
  -2  -7   5   -0.10    0.14
   1   7  -5  178.83    6.17
  -1  -7   5  190.09    6.59
   0   7  -5    3.78    0.39
   0  -7   5    4.04    0.66
  -1   7  -5  150.92    5.29
   1  -7   5  161.87    5.67
  -2   7  -5    9.73    0.63
   2  -7   5    9.76    0.83
  -3   7  -5  178.11    6.15
   3  -7   5  185.77    6.41
  -4   7  -5    5.11    0.49
   4  -7   5    4.48    0.58
   5   6  -5   17.48    1.20
  -5  -6   5   19.07    0.94
   4   6  -5    2.47    0.50
  -4  -6   5    2.76    0.35
   3   6  -5   49.19    2.23
  -3  -6   5   52.02    1.92
   2   6  -5    9.73    0.58
  -2  -6   5    9.76    0.56
  -2  -6   5   10.05    0.84
   1   6  -5  147.72    5.00
  -1  -6   5  149.08    5.38
  -1  -6   5  149.29    4.94
   0   6  -5    0.36    0.17
   0  -6   5    0.93    0.38
  -1   6  -5  163.54    5.55
   1  -6   5  167.86    5.85
  -2   6  -5    4.84    0.42
   2  -6   5    4.66    0.56
  -3   6  -5  220.73    7.42
   3  -6   5  226.27    7.61
  -4   6  -5   10.99    0.69
   4  -6   5   12.33    0.82
  -5   6  -5  171.05    5.85
   5  -6   5  172.93    5.99
   6   5  -5    1.56    0.46
  -6  -5   5    2.05    0.35
   5   5  -5    7.83    0.78
  -5  -5   5    8.55    0.58
   4   5  -5    1.76    0.44
  -4  -5   5    1.59    0.27
   3   5  -5    4.39    0.60
  -3  -5   5    2.99    0.33
   2   5  -5   29.18    1.17
  -2  -5   5   28.43    1.16
  -2  -5   5   29.28    1.46
   1   5  -5   16.38    0.78
  -1  -5   5   17.32    0.75
  -1  -5   5   17.35    1.06
   0   5  -5   18.57    0.82
   0  -5   5   16.42    0.73
   0  -5   5   17.17    1.04
  -1   5  -5   24.08    1.01
   1  -5   5   22.73    1.19
  -2   5  -5    1.69    0.26
   2  -5   5    2.11    0.36
  -3   5  -5  109.31    3.74
   3  -5   5  107.39    3.86
  -4   5  -5    1.34    0.25
   4  -5   5    1.69    0.34
  -5   5  -5   73.63    2.81
  -5   5  -5   73.32    2.66
   5  -5   5   71.27    2.75
  -6   5  -5   27.26    1.40
  -6   5  -5   26.87    1.22
   6  -5   5   26.37    1.30
   6   4  -5    0.25    0.31
  -6  -4   5    0.20    0.19
   5   4  -5   35.75    1.72
  -5  -4   5   36.20    1.46
   4   4  -5    0.13    0.27
  -4  -4   5    0.15    0.16
   3   4  -5   21.41    1.22
  -3  -4   5   24.15    0.99
   2   4  -5   50.55    1.84
  -2  -4   5   53.83    2.18
  -2  -4   5   49.43    1.84
   1   4  -5   61.29    2.19
  -1  -4   5   66.43    2.52
  -1  -4   5   59.59    2.16
   0   4  -5   57.08    2.04
   0  -4   5   55.04    2.29
   0  -4   5   58.64    1.99
  -1   4  -5   14.99    0.74
   1  -4   5   17.05    0.90
   1  -4   5   17.14    0.68
  -2   4  -5   42.44    1.62
  -2   4  -5   44.68    1.62
   2  -4   5   42.03    1.72
   2  -4   5   43.50    1.56
  -3   4  -5   37.92    1.46
  -3   4  -5   38.94    1.50
   3  -4   5   35.43    1.52
  -4   4  -5   10.78    0.61
  -4   4  -5   10.61    0.68
   4  -4   5   10.49    0.66
  -5   4  -5   16.42    0.93
  -5   4  -5   16.54    0.82
   5  -4   5   15.60    0.86
  -6   4  -5    7.70    0.71
  -6   4  -5    7.85    0.55
   6  -4   5    8.21    0.62
  -7   4  -5   44.59    2.05
   7  -4   5   46.07    1.90
   7   3  -5  126.96    4.67
  -7  -3   5  125.68    4.39
   6   3  -5   12.39    0.91
  -6  -3   5   12.77    0.72
   5   3  -5  125.20    4.45
  -5  -3   5  119.04    4.16
   4   3  -5   13.13    0.86
  -4  -3   5   13.27    0.67
   3   3  -5  163.00    6.23
   3   3  -5  191.39    6.01
  -3  -3   5  190.61    6.01
   2   3  -5    6.20    0.41
   2   3  -5    5.43    0.54
  -2  -3   5    6.16    0.58
  -2  -3   5    6.51    0.40
   1   3  -5  204.42    6.65
  -1  -3   5  195.26    6.64
  -1  -3   5  212.36    6.95
   0   3  -5   27.92    1.07
   0   3  -5   26.80    0.96
   0  -3   5   27.07    1.27
   0  -3   5   26.54    1.03
  -1   3  -5  116.69    3.95
  -1   3  -5  122.51    3.88
   1  -3   5  121.75    3.92
   1  -3   5  111.05    4.07
  -2   3  -5   55.81    2.02
  -2   3  -5   60.63    2.00
   2  -3   5   55.64    1.96
   2  -3   5   54.88    2.09
  -3   3  -5  112.83    3.69
  -3   3  -5  110.34    3.66
   3  -3   5  104.75    3.70
   3  -3   5  103.33    3.57
  -4   3  -5   35.85    1.43
  -4   3  -5   34.43    1.35
   4  -3   5   32.52    1.37
  -5   3  -5   59.87    2.29
  -5   3  -5   58.99    2.15
   5  -3   5   57.75    2.20
  -6   3  -5    0.53    0.28
  -6   3  -5    0.64    0.22
   6  -3   5    0.89    0.26
  -7   3  -5   62.71    2.63
   7  -3   5   65.22    2.44
  -8   3  -5    0.50    0.36
   8  -3   5    0.91    0.30
   7   2  -5   98.23    3.78
  -7  -2   5  102.10    3.55
   6   2  -5   20.93    1.17
  -6  -2   5   21.09    0.97
   5   2  -5  208.05    7.17
  -5  -2   5  206.49    6.95
  -5  -2   5  217.23    7.22
   4   2  -5   78.37    3.05
  -4  -2   5   86.57    3.04
  -4  -2   5   80.92    2.85
   3   2  -5  250.53    9.08
   3   2  -5  280.93    8.95
  -3  -2   5  286.79    9.01
  -3  -2   5  276.25    8.89
   2   2  -5    9.82    0.70
   2   2  -5   11.64    0.61
  -2  -2   5   11.23    0.56
  -2  -2   5   12.58    0.60
   1   2  -5  356.57   11.75
  -1  -2   5  389.25   11.67
  -1  -2   5  358.52   11.74
  -1  -2   5  356.02   11.96
   0   2  -5    3.02    0.28
   0  -2   5    3.21    0.43
   0  -2   5    3.40    0.27
  -1   2  -5   76.70    2.43
  -1   2  -5   71.53    2.54
   1  -2   5   73.65    2.63
  -2   2  -5   15.04    0.65
  -2   2  -5   14.30    0.60
   2  -2   5   13.54    0.66
   2  -2   5   12.69    0.60
  -3   2  -5   94.84    3.19
  -3   2  -5   90.91    3.17
   3  -2   5   91.64    3.13
   3  -2   5   95.20    3.20
  -4   2  -5   23.94    1.01
  -4   2  -5   23.93    1.07
   4  -2   5   24.12    0.94
   4  -2   5   26.15    1.05
  -5   2  -5    6.06    0.44
  -5   2  -5    5.88    0.54
   5  -2   5    5.51    0.43
  -6   2  -5    4.86    0.54
  -6   2  -5    5.81    0.45
   6  -2   5    4.71    0.42
  -7   2  -5   18.19    1.10
   7  -2   5   18.12    0.92
  -8   2  -5   12.35    0.97
   8  -2   5   13.34    0.80
   7   1  -5   31.80    1.59
  -7  -1   5   34.14    1.69
  -7  -1   5   31.64    1.35
   6   1  -5    2.26    0.47
  -6  -1   5    2.39    0.31
   5   1  -5   43.41    1.82
  -5  -1   5   43.24    1.64
  -5  -1   5   44.04    1.86
   4   1  -5   34.86    1.51
  -4  -1   5   37.41    1.53
  -4  -1   5   35.15    1.37
   3   1  -5  175.71    5.83
   3   1  -5  162.04    5.68
  -3  -1   5  175.92    5.74
  -3  -1   5  174.00    5.66
   2   1  -5   18.35    0.89
   2   1  -5   17.31    0.90
  -2  -1   5   18.71    0.79
  -2  -1   5   18.96    0.79
   1   1  -5  366.96   11.64
  -1  -1   5  364.25   11.46
  -1  -1   5  368.75   11.58
  -1  -1   5  336.92   11.70
   0   1  -5   36.76    1.41
   0  -1   5   35.89    1.37
   0  -1   5   38.02    1.52
  -1   1  -5  435.31   13.60
  -1   1  -5  420.16   13.46
   1  -1   5  419.08   13.57
   1  -1   5  416.84   13.62
  -2   1  -5    5.31    0.31
  -2   1  -5    4.70    0.36
   2  -1   5    4.77    0.33
  -3   1  -5  192.36    6.35
  -3   1  -5  190.89    6.36
   3  -1   5  195.08    6.29
   3  -1   5  196.57    6.33
  -4   1  -5    0.17    0.16
  -4   1  -5    0.37    0.19
   4  -1   5    0.43    0.13
   4  -1   5    0.44    0.14
  -5   1  -5   15.57    0.82
  -5   1  -5   12.85    0.67
   5  -1   5   13.23    0.59
   5  -1   5   13.10    0.66
  -6   1  -5    0.42    0.27
  -6   1  -5    0.45    0.24
   6  -1   5    0.41    0.14
   6  -1   5    0.17    0.15
  -7   1  -5    3.12    0.50
   7  -1   5    2.70    0.35
  -8   1  -5    8.79    0.84
   8  -1   5    9.14    0.63
   7   0  -5   33.72    1.60
  -7   0   5   33.56    1.70
  -7   0   5   30.38    1.32
   6   0  -5    5.06    0.60
  -6   0   5    3.57    0.35
  -6   0   5    4.31    0.59
   5   0  -5   64.46    2.43
  -5   0   5   62.58    2.26
   4   0  -5    2.61    0.37
  -4   0   5    2.19    0.38
  -4   0   5    2.00    0.25
   3   0  -5  242.18    8.05
   3   0  -5  256.32    7.92
  -3   0   5  237.27    8.03
  -3   0   5  243.09    7.95
   2   0  -5    1.32    0.23
   2   0  -5    0.81    0.20
  -2   0   5    1.51    0.21
  -2   0   5    1.57    0.22
   1   0  -5  617.80   20.14
   1   0  -5  599.90   20.14
  -1   0   5  653.08   20.08
  -1   0   5  642.84   20.05
   0   0  -5   32.76    1.37
   0   0   5   31.58    1.32
   0   0   5   35.08    1.28
   0   0   5   35.13    1.16
  -1   0  -5  474.77   14.93
   1   0   5  464.75   15.01
   1   0   5  463.88   14.99
  -2   0  -5   24.21    0.95
   2   0   5   24.54    0.94
   2   0   5   24.42    0.92
  -3   0  -5  517.53   16.89
  -3   0  -5  518.99   16.67
   3   0   5  517.59   16.53
   3   0   5  517.47   16.53
  -4   0  -5   23.73    1.07
   4   0   5   23.96    0.92
   4   0   5   24.62    0.94
  -5   0  -5  141.74    4.94
  -5   0  -5  148.69    5.04
   5   0   5  146.46    4.83
  -6   0  -5   11.06    0.77
  -6   0  -5   10.52    0.77
   6   0   5   10.53    0.57
  -7   0  -5  117.02    4.40
   7   0   5  124.54    4.03
   7   0   5  117.48    4.09
  -8   0  -5    6.70    0.76
   8   0   5    7.02    0.53
  -9   0  -5   33.20    1.83
   9   0   5   33.80    1.47
   7  -1  -5   28.73    1.48
  -7   1   5   32.27    1.67
   6  -1  -5   16.73    1.00
  -6   1   5   16.91    1.09
  -6   1   5   17.31    0.79
   5  -1  -5   29.52    1.33
  -5   1   5   28.10    1.14
  -5   1   5   29.46    1.42
   4  -1  -5    2.12    0.22
   4  -1  -5    2.19    0.36
  -4   1   5    2.21    0.25
  -4   1   5    2.25    0.39
   3  -1  -5  138.85    4.48
   3  -1  -5  136.97    4.59
  -3   1   5  137.48    4.52
  -3   1   5  132.06    4.65
   2  -1  -5    9.29    0.50
   2  -1  -5    9.07    0.47
  -2   1   5    9.12    0.49
  -2   1   5    9.05    0.53
   1  -1  -5  330.31   10.55
  -1   1   5  325.25   10.56
  -1   1   5  326.23   10.55
   0  -1  -5   12.67    0.62
   0  -1  -5   11.08    0.54
   0   1   5   12.04    0.57
   0   1   5   11.66    0.54
  -1  -1  -5  456.46   14.12
  -1  -1  -5  407.84   14.14
   1   1   5  451.92   14.06
   1   1   5  440.45   14.07
  -2  -1  -5   18.86    0.85
  -2  -1  -5   17.95    0.89
   2   1   5   19.93    0.77
   2   1   5   19.29    0.72
  -3  -1  -5  594.81   19.44
  -3  -1  -5  568.77   19.42
   3   1   5  634.45   19.30
   3   1   5  621.34   19.44
  -4  -1  -5   58.27    2.18
  -4  -1  -5   49.78    2.09
   4   1   5   59.35    1.98
   4   1   5   59.54    1.96
  -5  -1  -5  309.71    9.92
  -5  -1  -5  287.84    9.74
   5   1   5  301.26    9.61
   5   1   5  294.02    9.62
  -6  -1  -5   53.62    2.26
   6   1   5   55.46    1.95
   6   1   5   54.23    1.95
  -7  -1  -5  161.28    5.95
   7   1   5  174.54    5.57
   7   1   5  166.51    5.58
  -8  -1  -5    6.05    0.78
   8   1   5    5.71    0.46
   8   1   5    5.65    0.43
  -9  -1  -5   66.94    3.01
   9   1   5   67.44    2.53
   7  -2  -5   15.30    0.96
  -7   2   5   16.57    1.20
   6  -2  -5    2.56    0.45
  -6   2   5    3.74    0.60
   5  -2  -5    2.24    0.38
  -5   2   5    2.18    0.25
  -5   2   5    2.16    0.44
   4  -2  -5   13.93    0.79
   4  -2  -5   13.81    0.61
  -4   2   5   14.25    0.87
  -4   2   5   14.57    0.65
   3  -2  -5    5.27    0.32
   3  -2  -5    5.25    0.43
  -3   2   5    4.46    0.34
  -3   2   5    5.32    0.51
   2  -2  -5   96.34    3.18
  -2   2   5   91.44    3.32
  -2   2   5   97.21    3.22
   1  -2  -5   44.36    1.58
   1  -2  -5   43.39    1.54
  -1   2   5   44.61    1.61
   0  -2  -5   24.92    0.95
   0  -2  -5   25.70    0.86
   0   2   5   24.30    0.95
   0   2   5   19.73    0.98
  -1  -2  -5  125.23    4.26
  -1  -2  -5  123.85    4.12
  -1  -2  -5  123.90    3.99
   1   2   5  122.49    4.08
  -2  -2  -5    2.15    0.33
  -2  -2  -5    2.64    0.27
   2   2   5    2.23    0.20
   2   2   5    2.40    0.16
  -3  -2  -5  204.21    6.90
  -3  -2  -5  200.33    6.70
   3   2   5  207.42    6.67
   3   2   5  209.99    6.58
  -4  -2  -5   23.76    1.19
  -4  -2  -5   25.13    1.00
   4   2   5   25.10    0.97
   4   2   5   25.68    0.91
  -5  -2  -5   75.75    2.60
  -5  -2  -5   76.14    2.93
   5   2   5   75.58    2.55
   5   2   5   75.37    2.60
  -6  -2  -5   50.01    2.13
   6   2   5   48.28    1.73
   6   2   5   46.21    1.75
  -7  -2  -5  111.21    4.28
   7   2   5  113.32    3.83
   7   2   5  113.26    3.83
  -8  -2  -5   11.54    1.03
   8   2   5   11.80    0.65
  -9  -2  -5   58.74    2.83
   9   2   5   62.70    2.30
   7  -3  -5   78.57    2.99
  -7   3   5   77.24    3.31
   6  -3  -5    0.22    0.26
  -6   3   5   -0.22    0.29
   5  -3  -5   37.02    1.55
  -5   3   5   37.48    1.79
   4  -3  -5    6.22    0.38
   4  -3  -5    6.59    0.53
  -4   3   5    6.21    0.38
  -4   3   5    5.88    0.63
   3  -3  -5   33.60    1.31
   3  -3  -5   32.75    1.24
  -3   3   5   34.22    1.26
  -3   3   5   32.15    1.48
   2  -3  -5  122.97    4.04
   2  -3  -5  124.24    4.05
  -2   3   5  117.54    4.06
  -2   3   5  122.00    4.27
   1  -3  -5   32.90    1.22
   1  -3  -5   32.63    1.17
  -1   3   5   32.21    1.25
  -1   3   5   32.80    1.39
   0  -3  -5   72.48    2.42
   0  -3  -5   70.31    2.30
   0   3   5   66.69    2.60
   0   3   5   71.40    2.42
  -1  -3  -5    8.61    0.63
   1   3   5    8.30    0.43
  -2  -3  -5   71.21    2.46
  -2  -3  -5   71.73    2.75
   2   3   5   72.67    2.45
  -3  -3  -5   84.73    2.91
  -3  -3  -5   88.12    3.25
   3   3   5   88.36    2.78
   3   3   5   83.90    2.91
  -4  -3  -5    1.07    0.17
  -4  -3  -5    0.95    0.33
   4   3   5    0.97    0.18
   4   3   5    1.23    0.17
  -5  -3  -5   58.50    2.45
  -5  -3  -5   60.69    2.02
   5   3   5   55.83    2.06
  -6  -3  -5   10.07    0.88
   6   3   5   10.94    0.57
  -7  -3  -5  142.14    5.26
   7   3   5  136.79    4.69
  -8  -3  -5    5.82    0.83
   8   3   5    4.91    0.43
   6  -4  -5   24.34    1.20
  -6   4   5   25.39    1.53
   5  -4  -5  147.15    5.04
  -5   4   5  147.78    5.39
   4  -4  -5   12.09    0.66
   4  -4  -5   10.98    0.57
  -4   4   5   12.28    0.90
   3  -4  -5  264.50    8.71
  -3   4   5  272.72    9.07
   2  -4  -5    9.04    0.48
   2  -4  -5    8.81    0.46
  -2   4   5    8.12    0.65
  -2   4   5    9.09    0.50
   1  -4  -5  180.05    5.87
   1  -4  -5  180.83    5.95
  -1   4   5  179.96    6.23
  -1   4   5  185.76    5.97
   0  -4  -5   33.18    1.13
   0  -4  -5   33.49    1.25
   0   4   5   33.07    1.52
   0   4   5   32.55    1.23
  -1  -4  -5  118.86    4.02
  -1  -4  -5  119.47    4.40
   1   4   5  124.53    4.01
  -2  -4  -5   86.65    3.30
  -2  -4  -5   82.28    2.89
   2   4   5   87.66    2.90
  -3  -4  -5   79.41    3.11
  -3  -4  -5   76.14    2.67
   3   4   5   80.33    2.69
  -4  -4  -5   20.22    0.80
  -4  -4  -5   18.88    1.19
   4   4   5   19.33    0.83
  -5  -4  -5   40.53    1.43
  -5  -4  -5   40.05    1.95
   5   4   5   38.34    1.49
  -6  -4  -5    0.33    0.36
   6   4   5    0.62    0.19
  -7  -4  -5   79.98    3.39
   7   4   5   74.94    2.75
  -8  -4  -5    0.87    0.50
   8   4   5    0.21    0.20
   6  -5  -5   25.77    1.19
  -6   5   5   22.23    1.48
   5  -5  -5   96.59    3.43
  -5   5   5   96.58    3.86
   4  -5  -5   44.28    1.67
   4  -5  -5   42.08    1.61
  -4   5   5   42.82    2.01
   3  -5  -5  126.44    4.37
   3  -5  -5  133.22    4.37
  -3   5   5  131.46    4.77
   2  -5  -5    0.38    0.15
   2  -5  -5    0.54    0.15
  -2   5   5    0.64    0.32
   1  -5  -5  139.62    4.72
   1  -5  -5  139.73    4.76
  -1   5   5  144.69    5.15
  -1   5   5  148.77    4.76
   0  -5  -5    0.81    0.17
   0   5   5    1.40    0.20
   0   5   5    0.95    0.34
  -1  -5  -5   70.72    2.94
  -1  -5  -5   71.73    2.47
   1   5   5   70.75    2.44
  -2  -5  -5   21.37    0.88
  -2  -5  -5   21.80    1.32
   2   5   5   20.80    0.87
  -3  -5  -5   61.87    2.76
  -3  -5  -5   66.92    2.27
   3   5   5   65.23    2.28
  -4  -5  -5    7.39    0.79
  -4  -5  -5    8.38    0.45
   4   5   5    8.28    0.49
  -5  -5  -5    3.11    0.62
   5   5   5    2.35    0.28
  -6  -5  -5    7.48    0.89
   6   5   5    6.18    0.46
  -7  -5  -5   22.94    1.58
   7   5   5   21.72    1.03
  -8  -5  -5    4.74    0.86
   8   5   5    5.68    0.50
   5  -6  -5   59.64    2.24
   5  -6  -5   54.20    2.13
  -5   6   5   61.83    2.77
   4  -6  -5   18.46    0.85
  -4   6   5   17.86    1.24
   3  -6  -5  191.26    6.26
  -3   6   5  186.16    6.74
   2  -6  -5    8.07    0.50
  -2   6   5    8.98    0.82
   1  -6  -5  190.42    6.49
  -1   6   5  203.91    7.01
   0  -6  -5   15.73    0.75
   0   6   5   15.27    0.69
   0   6   5   16.49    1.12
  -1  -6  -5  127.05    4.27
   1   6   5  125.01    4.83
   1   6   5  128.12    4.22
  -2  -6  -5    0.07    0.12
  -2  -6  -5    0.14    0.34
   2   6   5    0.03    0.12
  -3  -6  -5   35.33    1.35
  -3  -6  -5   34.96    1.92
   3   6   5   35.58    1.36
  -4  -6  -5    0.53    0.14
  -4  -6  -5    0.43    0.34
   4   6   5    0.33    0.16
  -5  -6  -5    6.40    0.89
   5   6   5    3.00    0.34
  -6  -6  -5    4.42    0.80
   6   6   5    3.65    0.40
  -7  -6  -5    8.19    1.14
   7   6   5    6.86    0.55
   4  -7  -5    0.74    0.22
  -4   7   5    1.37    0.53
   3  -7  -5  166.75    5.61
  -3   7   5  167.53    6.21
   2  -7  -5    2.29    0.31
  -2   7   5    2.63    0.56
   1  -7  -5  251.82    8.46
  -1   7   5  264.47    9.08
   0  -7  -5   25.40    1.11
   0   7   5   28.01    1.61
  -1  -7  -5  269.67    8.76
   1   7   5  265.83    9.44
  -2  -7  -5    7.36    1.02
  -2  -7  -5    6.66    0.45
   2   7   5    6.76    0.44
  -3  -7  -5  257.22    8.45
  -3  -7  -5  261.89    9.33
   3   7   5  257.84    8.46
  -4  -7  -5   13.00    1.20
   4   7   5   12.80    0.69
  -5  -7  -5   92.61    3.98
   5   7   5   87.03    3.17
  -6  -7  -5    1.12    0.55
   6   7   5    0.47    0.22
   3  -8  -5   39.89    1.65
  -3   8   5   42.66    2.27
   2  -8  -5    2.58    0.34
  -2   8   5    2.54    0.64
   1  -8  -5   88.80    3.15
  -1   8   5   88.67    3.79
   0  -8  -5    4.57    0.41
   0   8   5    3.63    0.73
  -1  -8  -5  166.41    5.45
   1   8   5  156.49    6.18
  -2  -8  -5    8.71    0.54
   2   8   5    6.85    0.98
  -3  -8  -5  178.31    6.84
  -3  -8  -5  173.08    5.85
   3   8   5  175.26    5.85
  -4  -8  -5   30.50    1.30
  -4  -8  -5   32.59    2.08
   4   8   5   32.23    1.34
  -5  -8  -5   81.16    3.90
   5   8   5   87.97    3.09
   1  -9  -5    9.48    0.63
  -1   9   5    9.24    1.11
   0  -9  -5    1.71    0.29
   0   9   5    1.45    0.54
  -1  -9  -5   24.25    1.11
   1   9   5   24.33    1.73
  -2  -9  -5    0.00    0.15
   2   9   5   -0.23    0.33
  -3  -9  -5   31.82    1.34
   3   9   5   32.11    2.08
  -2  -7   6   47.02    2.19
   1   7  -6    0.89    0.27
  -1  -7   6    0.44    0.37
   0   7  -6   30.63    1.35
   0  -7   6   30.95    1.69
  -1   7  -6   16.41    0.87
   1  -7   6   14.48    1.11
  -2   7  -6   39.18    1.66
   2  -7   6   41.09    1.96
  -3   7  -6   15.84    0.92
   3  -7   6   19.39    1.18
   4   6  -6  152.88    5.73
  -4  -6   6  162.29    5.39
   3   6  -6   20.89    1.27
  -3  -6   6   20.55    0.97
   2   6  -6  153.65    5.21
  -2  -6   6  158.92    5.59
  -2  -6   6  150.21    5.18
   1   6  -6   26.78    1.17
  -1  -6   6   26.55    1.46
   0   6  -6  164.54    5.55
   0  -6   6  164.62    5.93
  -1   6  -6    0.10    0.16
   1  -6   6    0.16    0.30
  -2   6  -6  122.34    4.30
   2  -6   6  126.49    4.56
  -3   6  -6    1.75    0.31
   3  -6   6    2.14    0.44
  -4   6  -6   58.31    2.28
   4  -6   6   60.75    2.46
  -5   6  -6   14.16    0.84
   5  -6   6   13.97    0.94
   5   5  -6    4.89    0.72
  -5  -5   6    5.23    0.49
   4   5  -6   61.56    2.70
  -4  -5   6   66.98    2.41
   3   5  -6   14.60    1.01
  -3  -5   6   14.34    0.76
   2   5  -6   86.02    3.03
  -2  -5   6   88.76    3.37
  -2  -5   6   84.40    3.01
   1   5  -6   38.33    1.58
  -1  -5   6   41.53    1.55
  -1  -5   6   43.85    1.91
   0   5  -6  189.99    6.34
   0  -5   6  185.49    6.67
   0  -5   6  196.55    6.27
  -1   5  -6    8.61    0.54
   1  -5   6    7.64    0.69
   2  -5   6  203.40    6.96
  -3   5  -6    8.14    0.56
   3  -5   6    8.85    0.68
  -4   5  -6   82.36    2.95
   4  -5   6   80.73    3.07
  -5   5  -6    0.69    0.25
   5  -5   6    0.74    0.31
  -6   5  -6   40.69    1.71
   6  -5   6   41.31    1.81
   6   4  -6    2.92    0.56
  -6  -4   6    3.49    0.43
   5   4  -6    1.42    0.42
  -5  -4   6    1.14    0.26
   4   4  -6   17.29    1.13
  -4  -4   6   18.66    0.90
   3   4  -6    0.30    0.29
  -3  -4   6   -0.11    0.14
   2   4  -6   49.04    1.91
  -2  -4   6   53.37    1.93
  -2  -4   6   54.83    2.25
   1   4  -6   16.76    0.80
  -1  -4   6   16.87    1.04
  -1  -4   6   18.00    0.79
   0   4  -6  147.00    4.85
   0  -4   6  141.62    5.13
  -1   4  -6    3.70    0.37
   1  -4   6    3.80    0.30
   1  -4   6    3.91    0.51
  -2   4  -6  216.26    7.11
   2  -4   6  220.28    7.15
   2  -4   6  209.60    7.24
  -3   4  -6   20.65    0.97
   3  -4   6   22.33    1.07
  -4   4  -6  143.50    4.81
   4  -4   6  138.71    4.88
  -5   4  -6    4.52    0.44
   5  -4   6    4.26    0.45
  -6   4  -6  121.47    4.19
   6  -4   6  118.22    4.25
  -7   4  -6    1.73    0.45
  -7   4  -6    1.97    0.36
   7  -4   6    1.87    0.37
   6   3  -6   23.12    1.34
  -6  -3   6   22.24    1.07
   5   3  -6   16.55    1.09
  -5  -3   6   17.32    0.87
   4   3  -6   71.75    2.93
  -4  -3   6   75.75    2.66
   3   3  -6   12.33    0.88
  -3  -3   6   13.03    0.67
   2   3  -6   55.86    2.01
   2   3  -6   50.21    2.20
  -2  -3   6   55.74    1.99
  -2  -3   6   55.91    2.26
   1   3  -6    0.90    0.22
  -1  -3   6    1.11    0.35
  -1  -3   6    0.94    0.19
   0   3  -6  191.10    6.18
   0  -3   6  191.06    6.15
   0  -3   6  178.30    6.40
  -1   3  -6    1.85    0.26
   1  -3   6    1.65    0.22
   1  -3   6    2.44    0.39
  -2   3  -6  241.55    7.78
   2  -3   6  238.69    7.87
   2  -3   6  231.96    7.70
  -3   3  -6   15.16    0.76
  -3   3  -6   16.07    0.80
   3  -3   6   15.12    0.68
   3  -3   6   15.74    0.81
  -4   3  -6  306.69   10.00
  -4   3  -6  310.78   10.03
   4  -3   6  301.82   10.05
  -5   3  -6    8.22    0.55
  -5   3  -6    8.50    0.61
   5  -3   6    8.03    0.57
  -6   3  -6  238.61    8.25
  -6   3  -6  250.07    8.10
   6  -3   6  244.90    8.15
  -7   3  -6   16.64    1.06
   7  -3   6   16.81    0.93
   7   2  -6    1.27    0.50
  -7  -2   6    1.39    0.30
   6   2  -6   21.85    1.27
  -6  -2   6   22.05    1.04
   5   2  -6   -0.13    0.24
  -5  -2   6    0.35    0.19
   4   2  -6   13.78    0.90
  -4  -2   6   13.39    0.70
   3   2  -6   11.33    0.73
   3   2  -6   10.46    0.77
  -3  -2   6   11.26    0.60
   2   2  -6    7.92    0.59
   2   2  -6    8.68    0.66
  -2  -2   6    9.25    0.51
   1   2  -6   10.55    0.63
  -1  -2   6   11.79    0.59
  -1  -2   6   12.13    0.77
   0   2  -6   93.29    3.25
   0  -2   6   96.02    3.44
   0  -2   6   94.54    3.23
  -1   2  -6   47.19    1.75
   1  -2   6   48.44    1.85
   1  -2   6   46.36    1.71
  -2   2  -6  292.24    9.54
  -2   2  -6  300.93    9.42
   2  -2   6  297.05    9.51
   2  -2   6  283.67    9.57
  -3   2  -6    0.16    0.14
  -3   2  -6    0.21    0.15
   3  -2   6    0.05    0.14
   3  -2   6    0.14    0.13
  -4   2  -6  194.60    6.33
  -4   2  -6  191.07    6.34
   4  -2   6  186.55    6.23
   4  -2   6  190.12    6.33
  -5   2  -6    2.94    0.40
  -5   2  -6    2.50    0.35
   5  -2   6    4.10    0.38
  -6   2  -6  192.90    6.73
  -6   2  -6  200.27    6.60
   6  -2   6  198.19    6.59
  -7   2  -6   22.91    1.26
   7  -2   6   23.53    1.11
  -8   2  -6   62.95    2.69
   8  -2   6   63.92    2.44
   7   1  -6   11.32    0.96
  -7  -1   6   12.61    0.73
   6   1  -6   36.02    1.70
  -6  -1   6   36.42    1.49
   5   1  -6    0.58    0.32
  -5  -1   6    0.67    0.21
   4   1  -6   46.46    1.89
  -4  -1   6   43.34    1.69
   3   1  -6    2.42    0.36
   3   1  -6    2.44    0.42
  -3  -1   6    2.90    0.35
  -3  -1   6    3.57    0.36
   2   1  -6    2.63    0.40
   2   1  -6    2.80    0.40
  -2  -1   6    3.24    0.33
  -2  -1   6    2.80    0.27
   1   1  -6   23.80    1.10
  -1  -1   6   23.20    1.12
  -1  -1   6   24.46    1.00
   0   1  -6    5.30    0.47
   0  -1   6    5.71    0.49
   0  -1   6    5.78    0.40
  -1   1  -6   98.06    3.44
   1  -1   6  100.93    3.38
   1  -1   6   98.57    3.46
  -2   1  -6    4.11    0.39
  -2   1  -6    4.15    0.28
   2  -1   6    4.44    0.34
   2  -1   6    4.50    0.35
  -3   1  -6   26.74    1.16
  -3   1  -6   28.50    1.11
   3  -1   6   28.31    1.11
  -4   1  -6   20.01    0.93
  -4   1  -6   19.87    0.92
   4  -1   6   19.72    0.83
   4  -1   6   20.21    0.87
  -5   1  -6   15.34    0.82
  -5   1  -6   14.80    0.83
   5  -1   6   14.74    0.73
   5  -1   6   15.23    0.68
  -6   1  -6   68.74    2.68
  -6   1  -6   70.48    2.59
   6  -1   6   70.45    2.43
   6  -1   6   67.34    2.48
  -7   1  -6    4.00    0.55
   7  -1   6    4.17    0.41
  -8   1  -6   57.99    2.52
   8  -1   6   57.72    2.23
   7   0  -6   13.85    1.03
  -7   0   6   14.22    0.78
   6   0  -6  123.95    4.42
  -6   0   6  120.40    4.19
   5   0  -6   14.38    0.89
  -5   0   6   14.79    0.89
  -5   0   6   13.27    0.71
   4   0  -6  226.48    7.37
  -4   0   6  212.92    7.21
  -4   0   6  219.17    7.34
   3   0  -6    9.13    0.62
   3   0  -6   10.03    0.56
  -3   0   6    9.67    0.54
  -3   0   6    9.12    0.58
   2   0  -6  153.63    5.41
   2   0  -6  160.50    5.48
  -2   0   6  166.72    5.35
  -2   0   6  167.99    5.40
   1   0  -6    0.37    0.25
   1   0  -6    0.24    0.17
  -1   0   6    0.23    0.14
  -1   0   6    0.25    0.10
   0   0  -6  175.93    5.97
   0   0   6  183.18    5.69
   0   0   6  174.32    5.85
   0   0   6  175.88    5.91
  -1   0  -6   93.97    3.04
  -1   0  -6   89.09    3.25
   1   0   6   91.56    3.14
   1   0   6   91.50    3.19
  -2   0  -6  116.30    3.84
  -2   0  -6  115.81    4.01
   2   0   6  115.48    3.86
   2   0   6  113.40    3.84
  -3   0  -6   53.52    1.95
  -3   0  -6   51.77    2.05
   3   0   6   53.29    1.88
   3   0   6   55.13    1.90
  -4   0  -6   39.81    1.59
  -4   0  -6   39.24    1.64
   4   0   6   40.18    1.47
   4   0   6   40.90    1.48
  -5   0  -6   56.40    2.20
   5   0   6   56.82    2.00
   5   0   6   55.95    2.01
  -6   0  -6   54.14    2.21
  -6   0  -6   54.28    2.15
   6   0   6   53.42    1.97
  -7   0  -6    2.44    0.49
   7   0   6    2.72    0.30
   7   0   6    2.33    0.31
  -8   0  -6   12.80    1.00
   8   0   6   14.13    0.77
   7  -1  -6   24.66    1.34
  -7   1   6   22.03    1.37
   6  -1  -6  141.12    5.12
  -6   1   6  145.10    4.89
  -6   1   6  149.01    5.24
   5  -1  -6   50.52    2.03
  -5   1   6   49.48    1.85
   4  -1  -6  288.25    9.49
  -4   1   6  289.56    9.56
  -4   1   6  287.12    9.38
   3  -1  -6   78.76    2.63
   3  -1  -6   74.27    2.73
  -3   1   6   74.49    2.75
  -3   1   6   77.32    2.67
   2  -1  -6  236.00    7.91
   2  -1  -6  248.00    7.87
  -2   1   6  247.65    7.91
  -2   1   6  233.74    7.88
   1  -1  -6   35.54    1.36
  -1   1   6   34.36    1.30
  -1   1   6   34.07    1.34
   0  -1  -6  400.52   13.56
   0  -1  -6  434.08   13.65
   0   1   6  419.01   13.58
   0   1   6  433.98   13.52
  -1  -1  -6    8.29    0.47
  -1  -1  -6    7.83    0.58
   1   1   6    9.49    0.49
   1   1   6    8.07    0.46
  -2  -1  -6  300.06    9.63
  -2  -1  -6  283.62    9.70
   2   1   6  294.53    9.51
   2   1   6  303.49    9.55
  -3  -1  -6    7.61    0.61
  -3  -1  -6    7.88    0.53
   3   1   6    8.13    0.39
   3   1   6    8.04    0.44
  -4  -1  -6  147.45    5.25
  -4  -1  -6  152.86    5.26
   4   1   6  156.73    5.08
   4   1   6  158.60    5.04
  -5  -1  -6   41.76    1.80
  -5  -1  -6   45.17    1.88
   5   1   6   47.03    1.65
   5   1   6   45.30    1.62
  -6  -1  -6   63.32    2.66
  -6  -1  -6   64.44    2.60
   6   1   6   65.04    2.28
   6   1   6   65.03    2.28
  -7  -1  -6    6.52    0.71
   7   1   6    6.66    0.45
   7   1   6    6.11    0.44
  -8  -1  -6   21.86    1.38
   8   1   6   22.38    1.05
   8   1   6   23.92    1.03
   7  -2  -6    1.13    0.43
  -7   2   6    1.50    0.50
   6  -2  -6   28.94    1.40
  -6   2   6   27.45    1.53
   5  -2  -6    5.58    0.59
  -5   2   6    5.65    0.41
  -5   2   6    5.33    0.62
   4  -2  -6  126.40    4.42
   4  -2  -6  131.98    4.26
  -4   2   6  124.56    4.30
  -4   2   6  129.34    4.55
   3  -2  -6   56.95    2.10
   3  -2  -6   55.89    2.00
  -3   2   6   57.99    2.06
   2  -2  -6  167.85    5.27
  -2   2   6  149.89    5.28
  -2   2   6  160.01    5.38
   1  -2  -6   81.97    2.76
   1  -2  -6   83.50    2.82
  -1   2   6   78.91    2.86
  -1   2   6   81.12    2.83
   0  -2  -6  384.36   12.08
   0  -2  -6  384.64   12.18
   0   2   6  374.06   12.17
   0   2   6  366.25   12.21
  -1  -2  -6   21.50    0.98
  -1  -2  -6   20.78    0.91
  -1  -2  -6   20.40    0.79
   1   2   6   21.36    0.87
  -2  -2  -6  193.32    6.41
  -2  -2  -6  196.90    6.53
   2   2   6  192.42    6.29
   2   2   6  194.60    6.35
  -3  -2  -6   11.76    0.65
  -3  -2  -6   12.18    0.73
   3   2   6   12.31    0.49
   3   2   6   13.01    0.59
  -4  -2  -6   84.21    3.03
   4   2   6   81.22    2.68
   4   2   6   77.01    2.76
  -5  -2  -6    7.20    0.51
  -5  -2  -6    8.32    0.69
   5   2   6    7.69    0.45
   5   2   6    7.69    0.40
  -6  -2  -6   33.84    1.61
   6   2   6   30.39    1.24
  -7  -2  -6    0.93    0.40
   7   2   6    2.00    0.27
  -8  -2  -6    3.69    0.67
   8   2   6    4.08    0.39
   6  -3  -6   11.86    0.82
  -6   3   6   11.05    0.99
   5  -3  -6    4.19    0.49
  -5   3   6    3.84    0.58
   4  -3  -6   67.30    2.47
   4  -3  -6   65.00    2.32
  -4   3   6   66.58    2.65
  -4   3   6   67.85    2.36
   3  -3  -6    1.60    0.30
   3  -3  -6    1.44    0.22
  -3   3   6    1.15    0.22
  -3   3   6    0.96    0.30
   2  -3  -6  142.26    4.71
   2  -3  -6  146.20    4.72
  -2   3   6  140.35    4.91
  -2   3   6  139.17    4.75
   1  -3  -6   19.60    0.85
   1  -3  -6   20.55    0.80
  -1   3   6   19.73    0.97
  -1   3   6   19.73    0.88
   0  -3  -6  348.46   11.56
   0  -3  -6  367.42   11.44
   0   3   6  361.57   11.74
   0   3   6  356.83   11.57
  -1  -3  -6    6.67    0.56
  -1  -3  -6    6.51    0.26
  -1  -3  -6    6.50    0.42
   1   3   6    6.69    0.40
  -2  -3  -6  359.26   11.71
  -2  -3  -6  367.07   11.97
  -3  -3  -6   30.21    1.21
  -3  -3  -6   31.72    1.46
   3   3   6   31.59    1.20
  -4  -3  -6  238.27    8.20
   4   3   6  244.19    7.86
  -5  -3  -6    0.71    0.34
  -5  -3  -6    0.92    0.20
   5   3   6    1.33    0.22
  -6  -3  -6  119.71    4.48
   6   3   6  116.81    4.01
  -7  -3  -6    2.93    0.60
   7   3   6    3.01    0.36
  -8  -3  -6   13.70    1.13
   8   3   6   13.72    0.76
   6  -4  -6   16.31    0.95
  -6   4   6   16.21    1.21
   5  -4  -6   17.08    0.91
  -5   4   6   16.24    1.14
   4  -4  -6   34.05    1.40
   4  -4  -6   38.84    1.51
  -4   4   6   38.37    1.78
   3  -4  -6    0.86    0.22
   3  -4  -6    0.76    0.18
  -3   4   6    0.59    0.19
  -3   4   6    0.90    0.35
   2  -4  -6   37.27    1.40
   2  -4  -6   36.71    1.43
  -2   4   6   37.89    1.68
  -2   4   6   40.07    1.48
   1  -4  -6    0.58    0.16
   1  -4  -6    0.75    0.15
  -1   4   6    1.29    0.32
  -1   4   6    0.82    0.21
   0  -4  -6  330.81   10.47
   0   4   6  312.54   10.46
   0   4   6  327.96   10.76
  -1  -4  -6    0.14    0.23
  -1  -4  -6    0.39    0.14
   1   4   6    0.34    0.14
  -2  -4  -6  425.85   14.14
  -2  -4  -6  419.73   13.74
   2   4   6  436.97   13.74
  -3  -4  -6   25.82    1.39
  -3  -4  -6   26.32    1.05
   3   4   6   26.34    1.05
  -4  -4  -6  475.80   15.52
   4   4   6  461.66   15.05
  -5  -4  -6   13.33    0.62
  -5  -4  -6   12.64    0.99
   5   4   6   12.79    0.65
  -6  -4  -6  268.17    9.17
   6   4   6  255.93    8.58
  -7  -4  -6   29.28    1.73
   7   4   6   28.78    1.24
  -8  -4  -6  106.47    4.43
   8   4   6  106.79    3.76
   5  -5  -6    7.99    0.57
  -5   5   6    6.62    0.88
   4  -5  -6   11.60    0.62
  -4   5   6   11.60    0.95
   3  -5  -6   20.52    0.92
   3  -5  -6   20.49    0.90
  -3   5   6   21.04    1.22
   2  -5  -6   10.69    0.58
  -2   5   6   11.17    0.84
   1  -5  -6   20.59    0.91
  -1   5   6   21.26    1.18
  -1   5   6   21.63    0.94
   0  -5  -6   60.98    2.19
   0   5   6   60.66    2.17
   0   5   6   62.51    2.55
   1   5   6   17.87    0.79
   1   5   6   18.39    1.13
  -2  -5  -6   78.63    3.18
  -2  -5  -6   77.85    2.69
   2   5   6   75.24    2.67
  -3  -5  -6    4.22    0.64
  -3  -5  -6    3.55    0.32
   3   5   6    3.62    0.33
  -4  -5  -6   93.87    3.67
   4   5   6   85.61    3.08
  -5  -5  -6    2.89    0.62
  -5  -5  -6    3.47    0.30
   5   5   6    3.54    0.37
  -6  -5  -6  131.68    5.03
   6   5   6  123.46    4.35
  -7  -5  -6   29.11    1.82
   7   5   6   28.73    1.26
  -8  -5  -6   75.25    3.48
   8   5   6   73.11    2.75
  -5   6   6    0.73    0.46
   4  -6  -6   13.61    0.72
  -4   6   6   15.49    1.16
   3  -6  -6    1.70    0.27
  -3   6   6    2.32    0.55
   2  -6  -6    1.41    0.24
  -2   6   6    3.10    0.58
   1  -6  -6   29.68    1.25
  -1   6   6   32.44    1.64
   0  -6  -6   16.09    0.77
   0   6   6   17.09    1.14
   0   6   6   15.96    0.75
  -1  -6  -6   56.15    2.04
   1   6   6   57.36    2.53
   1   6   6   54.48    2.00
  -2  -6  -6   10.94    1.02
  -2  -6  -6   12.44    0.63
   2   6   6   12.59    0.63
  -3  -6  -6   18.65    0.84
  -3  -6  -6   20.85    1.37
   3   6   6   18.43    0.86
  -4  -6  -6   67.69    2.35
  -4  -6  -6   65.90    2.97
   4   6   6   64.97    2.38
  -5  -6  -6    5.33    0.85
   5   6   6    5.34    0.44
  -6  -6  -6   47.18    2.46
   6   6   6   46.69    1.84
  -7  -6  -6    9.19    1.09
   7   6   6    8.94    0.63
   4  -7  -6   96.75    3.48
  -4   7   6  102.11    4.10
   3  -7  -6    5.33    0.44
  -3   7   6    4.81    0.74
   2  -7  -6   53.24    2.05
  -2   7   6   56.30    2.57
   1  -7  -6    8.74    0.55
  -1   7   6    8.05    0.87
   0  -7  -6   71.32    2.55
   0   7   6   68.85    3.05
  -1  -7  -6   45.94    1.77
   1   7   6   48.47    2.34
   1   7   6   45.14    1.84
  -2  -7  -6   35.81    1.39
  -2  -7  -6   34.37    1.98
   2   7   6   33.18    1.35
  -3  -7  -6   27.01    1.70
  -3  -7  -6   25.06    1.08
   3   7   6   24.26    1.08
  -4  -7  -6   42.26    2.24
  -4  -7  -6   38.15    1.50
   4   7   6   37.56    1.54
  -5  -7  -6   20.83    1.53
   5   7   6   21.63    1.01
  -6  -7  -6   48.96    2.60
   6   7   6   43.33    1.82
   2  -8  -6  102.10    3.79
  -2   8   6  116.70    4.54
   1  -8  -6    3.35    0.39
  -1   8   6    1.66    0.53
   0  -8  -6  141.11    4.81
   0   8   6  140.36    5.47
  -1  -8  -6    0.93    0.23
   1   8   6    1.38    0.56
  -2  -8  -6   59.23    2.24
   2   8   6   62.52    2.96
  -3  -8  -6    4.91    0.42
  -3  -8  -6    4.25    0.84
   3   8   6    4.41    0.43
  -4  -8  -6   34.09    1.40
  -4  -8  -6   36.56    2.21
   4   8   6   34.66    1.45
  -5  -8  -6   18.58    1.56
   5   8   6   17.36    0.92
   0  -9  -6   94.82    3.42
   0   9   6   96.87    4.20
  -1  -9  -6    1.99    0.31
   1   9   6    1.83    0.58
  -2  -9  -6   43.36    1.71
   2   9   6   41.61    2.40
   1   7  -7   16.42    0.92
  -1  -7   7   17.64    1.19
   0   7  -7    1.21    0.30
   0  -7   7    0.81    0.44
  -1   7  -7   19.79    1.04
   1  -7   7   20.08    1.36
  -2   7  -7    1.14    0.31
   2  -7   7    1.52    0.51
   3   6  -7   21.76    1.34
  -3  -6   7   23.50    1.10
  -2  -6   7    7.81    0.56
  -2  -6   7    8.34    0.84
   1   6  -7   28.21    1.23
  -1  -6   7   30.47    1.53
  -1  -6   7   23.21    1.11
   0   6  -7    7.91    0.59
   0  -6   7    8.51    0.93
  -1   6  -7   32.10    1.37
   1  -6   7   29.16    1.62
  -2   6  -7    2.28    0.38
   2  -6   7    3.91    0.62
  -3   6  -7  111.53    3.96
   3  -6   7  111.35    4.19
  -4   6  -7    4.99    0.55
   4  -6   7    3.45    0.56
   4   5  -7    6.23    0.79
  -4  -5   7    7.23    0.57
   3   5  -7   31.48    1.63
  -3  -5   7   31.05    1.34
   2   5  -7    0.06    0.19
  -2  -5   7    0.07    0.17
  -2  -5   7    0.22    0.34
   1   5  -7   37.72    1.56
  -1  -5   7   40.01    1.83
  -1  -5   7   38.43    1.51
   0   5  -7    3.01    0.38
   0  -5   7    2.16    0.29
   0  -5   7    2.29    0.49
  -1   5  -7    4.61    0.44
   1  -5   7    4.55    0.63
  -2   5  -7    9.64    0.62
   2  -5   7    8.14    0.75
  -3   5  -7   14.62    0.83
   3  -5   7   16.01    0.98
  -4   5  -7   21.47    1.07
   4  -5   7   21.40    1.17
  -5   5  -7   19.87    1.04
   5  -5   7   20.08    1.13
  -6   5  -7    0.24    0.25
   6  -5   7    0.87    0.33
   5   4  -7   81.11    3.41
  -5  -4   7   88.26    3.12
   4   4  -7    9.93    0.87
  -4  -4   7    9.42    0.64
   3   4  -7   74.48    3.01
  -3  -4   7   74.94    2.71
   2   4  -7    4.27    0.44
  -2  -4   7    4.61    0.41
  -2  -4   7    4.92    0.64
   1   4  -7   46.39    1.78
  -1  -4   7   44.47    1.99
  -1  -4   7   46.68    1.75
   0   4  -7    0.50    0.21
   0  -4   7    0.58    0.18
   0  -4   7    0.81    0.35
  -1   4  -7    8.76    0.58
   1  -4   7    8.77    0.51
   1  -4   7    8.28    0.72
  -2   4  -7    6.69    0.50
   2  -4   7    5.79    0.58
  -3   4  -7   18.61    0.91
   3  -4   7   18.07    1.00
  -4   4  -7   41.75    1.67
   4  -4   7   40.26    1.74
  -5   4  -7   16.01    0.88
   5  -4   7   15.93    0.93
  -6   4  -7   13.66    0.83
   6  -4   7   13.59    0.87
   6   3  -7    0.52    0.39
  -6  -3   7    0.42    0.23
   5   3  -7  151.76    5.82
  -5  -3   7  171.63    5.55
   4   3  -7   39.72    1.93
  -4  -3   7   43.17    1.68
   3   3  -7  178.30    6.34
  -3  -3   7  183.06    6.05
   2   3  -7   28.21    1.40
   2   3  -7   26.07    1.21
  -2  -3   7   28.74    1.18
   1   3  -7  288.24    9.66
  -1  -3   7  299.42    9.89
  -1  -3   7  298.68    9.63
   0   3  -7   25.18    1.14
   0  -3   7   26.52    1.34
   0  -3   7   28.41    1.12
  -1   3  -7  174.53    5.30
   1  -3   7  132.23    5.17
   1  -3   7  164.02    5.46
  -2   3  -7    0.65    0.21
   2  -3   7    0.74    0.19
   2  -3   7    0.68    0.26
  -3   3  -7  226.10    7.34
   3  -3   7  220.69    7.40
   3  -3   7  217.28    7.23
  -4   3  -7   15.59    0.84
   4  -3   7   17.01    0.89
  -5   3  -7   59.06    2.23
   5  -3   7   57.55    2.25
  -6   3  -7    8.82    0.67
   6  -3   7    9.49    0.66
  -7   3  -7   39.27    1.67
   7  -3   7   36.72    1.64
   6   2  -7    2.09    0.54
  -6  -2   7    3.70    0.46
   5   2  -7   64.23    2.73
  -5  -2   7   68.69    2.49
   4   2  -7    6.16    0.72
  -4  -2   7    7.24    0.51
   3   2  -7  134.84    4.96
  -3  -2   7  142.91    4.73
   2   2  -7   29.89    1.45
   2   2  -7   30.06    1.36
  -2  -2   7   31.29    1.26
   1   2  -7  252.12    8.54
  -1  -2   7  263.93    8.49
  -1  -2   7  261.16    8.68
   0   2  -7   83.92    2.94
   0  -2   7   83.59    3.08
   0  -2   7   79.53    2.87
  -1   2  -7  260.76    8.53
   1  -2   7  257.10    8.47
   1  -2   7  261.36    8.65
  -2   2  -7   54.86    2.00
   2  -2   7   50.93    2.02
  -3   2  -7  260.73    8.47
   3  -2   7  259.36    8.47
   3  -2   7  251.82    8.39
  -4   2  -7    1.56    0.31
   4  -2   7    1.44    0.27
   4  -2   7    1.03    0.22
  -5   2  -7  150.97    5.17
  -5   2  -7  153.35    5.20
   5  -2   7  149.86    5.14
  -6   2  -7    0.18    0.25
  -6   2  -7   -0.35    0.21
   6  -2   7    0.49    0.21
  -7   2  -7   70.46    2.81
   7  -2   7   69.64    2.63
  -8   2  -7    7.54    0.78
   8  -2   7    6.39    0.58
   6   1  -7   20.45    1.26
  -6  -1   7   21.47    1.04
   5   1  -7   13.82    0.94
  -5  -1   7   11.79    0.71
   4   1  -7    0.10    0.25
  -4  -1   7    0.46    0.20
   3   1  -7   22.78    1.21
   3   1  -7   25.54    1.16
  -3  -1   7   25.11    1.08
   2   1  -7    0.76    0.33
   2   1  -7    0.20    0.24
  -2  -1   7   -0.01    0.15
   1   1  -7  117.79    4.20
   1   1  -7  121.29    4.18
  -1  -1   7  115.20    4.05
  -1  -1   7  122.55    4.21
   0   1  -7   39.18    1.63
   0  -1   7   40.01    1.64
   0  -1   7   39.07    1.51
  -1   1  -7   93.45    3.34
   1  -1   7   92.76    3.36
   1  -1   7   95.99    3.25
  -2   1  -7   32.47    1.37
   2  -1   7   31.53    1.30
   2  -1   7   31.39    1.26
  -3   1  -7  277.90    9.17
  -3   1  -7  276.54    9.03
   3  -1   7  280.56    9.09
   3  -1   7  278.88    9.06
  -4   1  -7   12.89    0.70
  -4   1  -7   13.17    0.79
   4  -1   7   13.77    0.69
  -5   1  -7  126.29    4.38
  -5   1  -7  127.07    4.37
   5  -1   7  122.98    4.26
   5  -1   7  124.72    4.21
  -6   1  -7   11.21    0.77
  -6   1  -7    8.20    0.70
   6  -1   7   11.89    0.65
  -7   1  -7   78.95    3.12
   7  -1   7   81.22    2.91
  -8   1  -7    1.89    0.48
   8  -1   7    1.45    0.31
   6   0  -7   30.70    1.58
  -6   0   7   32.16    1.36
   5   0  -7   21.61    1.19
  -5   0   7   21.03    1.00
   4   0  -7   12.13    0.80
  -4   0   7   11.51    0.66
   3   0  -7   14.09    0.84
   3   0  -7   13.76    0.75
  -3   0   7   14.46    0.74
   2   0  -7   15.73    0.88
   2   0  -7   16.36    0.87
  -2   0   7   16.42    0.80
   1   0  -7   37.97    1.58
   1   0  -7   35.93    1.52
   0   0  -7    0.19    0.25
   0   0   7    0.19    0.15
   0   0   7    0.01    0.07
   0   0   7    0.09    0.17
  -1   0  -7  107.24    3.80
   1   0   7  106.65    3.66
   1   0   7  107.20    3.72
  -2   0  -7    1.70    0.38
  -2   0  -7    2.34    0.24
   2   0   7    2.71    0.30
   2   0   7    2.16    0.29
  -3   0  -7  360.90   11.71
  -3   0  -7  359.10   11.55
   3   0   7  360.04   11.52
   3   0   7  346.31   11.49
  -4   0  -7    4.50    0.55
  -4   0  -7    4.00    0.41
   4   0   7    3.79    0.33
   4   0   7    3.95    0.34
  -5   0  -7  291.34    9.98
  -5   0  -7  310.96   10.04
   5   0   7  304.76    9.82
   5   0   7  302.39    9.80
  -6   0  -7   19.34    1.08
  -6   0  -7   19.23    1.11
   6   0   7   21.04    0.92
  -7   0  -7  180.83    6.37
   7   0   7  181.78    6.06
  -8   0  -7    4.55    0.68
   8   0   7    4.16    0.44
   6  -1  -7    2.33    0.51
  -6   1   7    2.95    0.37
   5  -1  -7   48.50    2.02
  -5   1   7   46.47    1.82
  -5   1   7   48.32    2.05
   4  -1  -7    4.73    0.56
  -4   1   7    4.01    0.39
  -4   1   7    4.12    0.49
   3  -1  -7   35.31    1.37
   3  -1  -7   34.72    1.47
  -3   1   7   34.16    1.43
  -3   1   7   34.55    1.39
   2  -1  -7   38.76    1.55
   2  -1  -7   36.98    1.51
  -2   1   7   40.90    1.51
  -2   1   7   38.17    1.52
   1  -1  -7   61.04    2.36
  -1   1   7   65.81    2.34
  -1   1   7   67.92    2.28
   0  -1  -7    9.77    0.57
   0  -1  -7   10.42    0.68
   0   1   7   10.74    0.58
   0   1   7   10.71    0.51
  -1  -1  -7   85.65    2.92
  -1  -1  -7   82.81    3.07
   1   1   7   85.34    2.93
  -2  -1  -7    8.03    0.66
  -2  -1  -7    8.15    0.50
   2   1   7    8.28    0.48
   2   1   7    8.24    0.48
  -3  -1  -7  233.82    8.01
  -3  -1  -7  239.24    7.92
   3   1   7  250.92    7.84
   3   1   7  235.38    7.76
  -4  -1  -7    1.40    0.38
  -4  -1  -7    0.63    0.25
   4   1   7    0.79    0.19
   4   1   7    0.69    0.16
  -5  -1  -7  162.74    5.80
   5   1   7  171.61    5.58
   5   1   7  170.17    5.54
  -6  -1  -7   11.15    0.82
  -6  -1  -7   12.65    0.82
   6   1   7   10.91    0.58
   6   1   7   10.87    0.60
  -7  -1  -7  216.46    7.54
   7   1   7  216.26    7.14
  -8  -1  -7    5.20    0.74
   8   1   7    4.65    0.42
   6  -2  -7    2.91    0.54
  -6   2   7    3.17    0.58
   5  -2  -7   72.99    2.86
  -5   2   7   73.15    2.67
  -5   2   7   78.48    2.98
   4  -2  -7    7.07    0.61
  -4   2   7    8.26    0.52
   3  -2  -7   31.49    1.34
   3  -2  -7   32.52    1.27
  -3   2   7   32.27    1.40
  -3   2   7   30.45    1.30
   2  -2  -7    9.24    0.55
  -2   2   7    8.92    0.59
  -2   2   7    8.07    0.53
   1  -2  -7   10.25    0.54
   1  -2  -7   10.22    0.60
  -1   2   7   10.16    0.59
  -1   2   7   10.63    0.60
   0  -2  -7    9.61    0.59
   0  -2  -7    9.19    0.47
   0   2   7    9.04    0.54
   0   2   7    8.77    0.53
  -1  -2  -7    7.99    0.53
  -1  -2  -7    6.32    0.39
  -1  -2  -7    8.34    0.53
   1   2   7    7.81    0.47
  -2  -2  -7   51.94    2.02
  -2  -2  -7   53.85    2.07
   2   2   7   54.22    1.95
   2   2   7   55.22    1.88
  -3  -2  -7   34.54    1.45
  -3  -2  -7   35.31    1.52
   3   2   7   35.96    1.36
   3   2   7   35.21    1.26
  -4  -2  -7   31.74    1.38
  -4  -2  -7   32.92    1.48
   4   2   7   33.39    1.28
  -5  -2  -7   46.27    1.79
  -5  -2  -7   45.00    1.97
   5   2   7   46.42    1.71
  -6  -2  -7    0.72    0.32
   6   2   7    0.50    0.19
  -7  -2  -7   92.46    3.62
   7   2   7   88.83    3.17
  -8  -2  -7    0.53    0.39
   8   2   7    0.04    0.17
   6  -3  -7    6.55    0.71
  -6   3   7    6.64    0.84
   5  -3  -7  104.03    3.80
  -5   3   7  105.90    3.99
   4  -3  -7   31.26    1.26
   4  -3  -7   33.67    1.42
  -4   3   7   32.31    1.54
  -4   3   7   31.87    1.31
   3  -3  -7  110.91    3.82
  -3   3   7  111.61    3.87
  -3   3   7  115.26    4.06
   2  -3  -7    7.91    0.50
   2  -3  -7    8.10    0.54
  -2   3   7    8.76    0.54
   1  -3  -7   57.89    2.14
   1  -3  -7   61.19    2.07
  -1   3   7   58.61    2.16
   0  -3  -7    0.05    0.11
   0  -3  -7   -0.02    0.14
   0   3   7    0.00    0.06
   0   3   7    0.01    0.13
  -1  -3  -7   35.10    1.36
  -1  -3  -7   33.23    1.49
   1   3   7   33.70    1.32
  -2  -3  -7   43.06    1.67
  -2  -3  -7   46.90    1.87
   2   3   7   42.33    1.63
  -3  -3  -7   44.74    1.89
  -3  -3  -7   44.44    1.68
   3   3   7   42.85    1.63
  -4  -3  -7   64.59    2.61
  -4  -3  -7   63.80    2.33
   4   3   7   66.13    2.31
  -5  -3  -7   14.33    0.98
  -5  -3  -7   14.92    0.72
   5   3   7   13.05    0.68
  -6  -3  -7   19.40    1.23
   6   3   7   19.46    0.89
  -7  -3  -7   24.75    1.49
   7   3   7   23.89    1.07
  -8  -3  -7    8.37    0.95
   8   3   7    8.58    0.58
   6  -4  -7    5.83    0.61
  -6   4   7    4.05    0.69
   5  -4  -7  179.39    6.14
  -5   4   7  180.24    6.43
   4  -4  -7   34.30    1.43
   4  -4  -7   38.40    1.54
  -4   4   7   38.50    1.80
   3  -4  -7  243.05    7.77
   3  -4  -7  234.31    7.75
  -3   4   7  229.29    7.77
  -3   4   7  237.92    8.04
   2  -4  -7    9.79    0.55
   2  -4  -7    9.70    0.57
  -2   4   7   10.55    0.61
  -2   4   7   10.55    0.76
   1  -4  -7  293.94    9.66
  -1   4   7  298.60    9.88
  -1   4   7  298.39    9.70
   0  -4  -7   27.80    1.15
   0   4   7   27.45    1.32
   0   4   7   28.48    1.16
  -1  -4  -7  179.53    5.92
   1   4   7  181.88    6.22
   1   4   7  173.97    5.90
  -2  -4  -7    1.44    0.38
  -2  -4  -7    2.02    0.28
   2   4   7    1.78    0.26
  -3  -4  -7  190.31    6.77
  -3  -4  -7  193.73    6.41
   3   4   7  198.91    6.41
  -4  -4  -7   17.02    1.09
  -4  -4  -7   16.78    0.79
   4   4   7   16.88    0.79
  -5  -4  -7   46.75    1.71
  -5  -4  -7   48.88    2.19
   5   4   7   43.61    1.73
  -6  -4  -7   19.59    1.31
   6   4   7   19.78    0.92
  -7  -4  -7   64.85    2.93
   7   4   7   63.91    2.38
  -8  -4  -7   19.91    1.45
   8   4   7   16.79    0.92
   5  -5  -7   56.02    2.21
  -5   5   7   56.78    2.57
   4  -5  -7   27.98    1.19
  -4   5   7   28.54    1.56
   3  -5  -7  146.36    5.01
  -3   5   7  151.26    5.38
   2  -5  -7   54.63    2.03
  -2   5   7   55.20    2.33
   1  -5  -7  187.45    6.32
  -1   5   7  195.90    6.35
  -1   5   7  187.91    6.61
   0  -5  -7   80.18    2.89
   0   5   7   84.61    3.21
   0   5   7   82.38    2.89
  -1  -5  -7  211.94    6.95
   1   5   7  203.78    6.92
   1   5   7  216.85    7.36
  -2  -5  -7   14.31    0.72
  -2  -5  -7   14.87    1.05
   2   5   7   14.02    0.70
  -3  -5  -7  212.68    6.99
  -3  -5  -7  218.06    7.51
   3   5   7  207.41    7.00
  -4  -5  -7    0.78    0.18
  -4  -5  -7    0.04    0.26
   4   5   7    0.09    0.15
  -5  -5  -7  101.66    3.40
  -5  -5  -7   99.83    3.99
   5   5   7   96.83    3.45
  -6  -5  -7    1.71    0.54
   6   5   7    1.25    0.26
  -7  -5  -7   48.71    2.46
   7   5   7   44.79    1.83
   4  -6  -7    0.35    0.18
  -4   6   7   -0.16    0.32
   3  -6  -7   25.43    1.14
  -3   6   7   26.83    1.51
   2  -6  -7    0.88    0.22
  -2   6   7    1.19    0.42
   1  -6  -7   58.71    2.19
  -1   6   7   60.12    2.55
   0  -6  -7   35.88    1.44
   0   6   7   36.42    1.44
   0   6   7   36.21    1.80
  -1  -6  -7   96.42    3.47
   1   6   7  109.26    3.99
   1   6   7   96.50    3.44
  -2  -6  -7   13.80    0.70
  -2  -6  -7   13.50    1.09
   2   6   7   13.46    0.69
  -3  -6  -7  203.27    7.19
  -3  -6  -7  194.95    6.54
   3   6   7  195.13    6.55
  -4  -6  -7   13.25    0.66
  -4  -6  -7   12.77    1.07
   4   6   7   12.09    0.68
  -5  -6  -7   77.63    3.36
  -5  -6  -7   73.88    2.90
   5   6   7   75.33    2.73
  -6  -6  -7    2.51    0.64
   6   6   7    2.59    0.36
  -7  -6  -7   64.83    3.10
   7   6   7   61.58    2.40
   3  -7  -7   16.45    0.88
  -3   7   7   18.62    1.32
   2  -7  -7   13.21    0.76
  -2   7   7   15.49    1.18
   1  -7  -7   45.66    1.84
  -1   7   7   49.75    2.31
   0  -7  -7    0.23    0.16
   0   7   7    0.12    0.31
  -1  -7  -7  120.12    4.20
   1   7   7  119.57    4.18
   1   7   7  127.79    4.81
  -2  -7  -7    0.85    0.21
   2   7   7    0.73    0.22
   2   7   7    0.54    0.41
  -3  -7  -7  226.30    8.11
  -3  -7  -7  220.47    7.33
   3   7   7  219.32    7.34
  -4  -7  -7    6.24    0.46
  -4  -7  -7    6.60    0.97
   4   7   7    6.96    0.52
  -5  -7  -7  141.22    5.68
   5   7   7  146.51    4.95
  -6  -7  -7    6.90    1.06
   6   7   7    5.92    0.53
   2  -8  -7    7.00    0.56
  -2   8   7    7.67    0.99
   1  -8  -7   12.75    0.78
  -1   8   7   17.71    1.32
   0  -8  -7    1.61    0.30
   0   8   7    1.28    0.52
  -1  -8  -7   30.33    1.34
   1   8   7   33.34    1.92
  -2  -8  -7    5.07    0.45
   2   8   7    4.32    0.76
  -3  -8  -7   98.15    4.18
  -3  -8  -7   92.06    3.32
   3   8   7   92.57    3.33
  -4  -8  -7    0.16    0.39
  -4  -8  -7    0.15    0.16
   4   8   7    0.03    0.19
  -2  -6   8  125.69    4.67
  -2  -6   8  121.69    4.31
   1   6  -8    8.81    0.68
  -1  -6   8    9.61    0.88
  -1  -6   8   10.03    0.79
   0   6  -8  158.55    5.48
   0  -6   8  159.14    5.80
  -1   6  -8   11.34    0.77
   1  -6   8   12.71    1.05
  -2   6  -8  162.53    5.79
   2  -6   8  175.33    6.15
  -3   6  -8   21.83    1.12
   3  -6   8   20.51    1.31
   3   5  -8    5.74    0.73
  -3  -5   8    8.74    0.62
   2   5  -8   34.31    1.75
  -2  -5   8   37.60    1.55
  -2  -5   8   39.69    1.86
   1   5  -8    4.53    0.51
  -1  -5   8    5.21    0.66
  -1  -5   8    5.87    0.48
   0   5  -8   45.05    1.84
   0  -5   8   46.15    2.10
  -1   5  -8    8.58    0.62
   1  -5   8    7.94    0.80
  -2   5  -8   88.82    3.29
   2  -5   8   92.93    3.54
  -3   5  -8   32.41    1.49
   3  -5   8   35.66    1.69
  -4   5  -8   98.81    3.63
   4  -5   8  101.73    3.80
  -5   5  -8   15.05    0.93
   5  -5   8   16.61    1.05
   4   4  -8   27.39    1.54
  -4  -4   8   29.03    1.31
   3   4  -8   24.26    1.38
  -3  -4   8   25.29    1.16
   2   4  -8    6.78    0.67
   2   4  -8    5.86    0.58
  -2  -4   8    6.45    0.52
   1   4  -8    6.91    0.56
  -1  -4   8    5.94    0.48
  -1  -4   8    6.15    0.70
   0   4  -8   15.20    0.84
   0  -4   8   14.56    0.98
   0  -4   8   16.23    0.79
  -1   4  -8    2.15    0.34
   1  -4   8    2.54    0.48
   1  -4   8    1.78    0.26
  -2   4  -8   26.95    1.22
   2  -4   8   25.61    1.35
  -3   4  -8    7.85    0.60
   3  -4   8    8.53    0.71
  -4   4  -8   45.00    1.85
   4  -4   8   45.80    1.95
  -5   4  -8    6.35    0.60
   5  -4   8    6.09    0.62
  -6   4  -8   79.64    3.09
   6  -4   8   84.98    3.17
   5   3  -8    2.03    0.52
  -5  -3   8    2.26    0.39
   4   3  -8   52.99    2.39
  -4  -3   8   54.60    2.12
   3   3  -8   32.63    1.64
  -3  -3   8   32.99    1.41
   2   3  -8   28.84    1.37
   2   3  -8   32.43    1.54
  -2  -3   8   30.33    1.31
   1   3  -8   12.85    0.80
  -1  -3   8   13.51    0.74
  -1  -3   8   14.60    0.93
   0   3  -8   27.44    1.25
   0  -3   8   27.57    1.18
   0  -3   8   28.28    1.40
  -1   3  -8   28.86    1.27
   1  -3   8   28.60    1.20
   1  -3   8   28.00    1.41
  -2   3  -8   76.74    2.77
   2  -3   8   75.49    2.66
   2  -3   8   73.43    2.86
  -3   3  -8    0.73    0.26
   3  -3   8    1.01    0.30
   3  -3   8    0.91    0.20
  -4   3  -8   61.26    2.38
   4  -3   8   63.95    2.44
  -5   3  -8    0.66    0.28
   5  -3   8    0.47    0.25
  -6   3  -8  162.58    5.54
   6  -3   8  156.74    5.53
  -7   3  -8    0.26    0.31
   7  -3   8    0.91    0.30
   5   2  -8    3.70    0.62
  -5  -2   8    5.29    0.52
   4   2  -8  190.91    6.87
  -4  -2   8  201.03    6.61
   3   2  -8    0.30    0.31
  -3  -2   8    0.17    0.20
   2   2  -8   94.54    3.43
   2   2  -8   96.94    3.55
  -2  -2   8   90.96    3.31
   1   2  -8   -0.19    0.27
  -1  -2   8    0.30    0.26
  -1  -2   8    0.27    0.19
   0   2  -8   50.33    1.96
   0  -2   8   48.94    1.85
   0  -2   8   46.39    1.99
  -1   2  -8   16.42    0.89
   1  -2   8   15.16    0.94
   1  -2   8   16.32    0.79
  -2   2  -8    5.47    0.52
   2  -2   8    6.80    0.46
   2  -2   8    4.66    0.51
  -3   2  -8    6.10    0.57
   3  -2   8    5.73    0.43
   3  -2   8    7.12    0.54
  -4   2  -8   18.77    0.99
   4  -2   8   19.68    0.97
   4  -2   8   18.56    0.88
  -5   2  -8   13.42    0.84
   5  -2   8   14.22    0.80
  -6   2  -8   80.94    3.01
   6  -2   8   78.10    2.93
  -7   2  -8    3.21    0.53
   7  -2   8    1.85    0.35
   6   1  -8   71.84    3.04
  -6  -1   8   74.90    2.77
   5   1  -8    7.53    0.79
  -5  -1   8    9.28    0.65
   4   1  -8  144.97    5.28
  -4  -1   8  150.09    5.06
   3   1  -8    9.92    0.78
  -3  -1   8   10.21    0.64
   2   1  -8   97.90    3.56
   2   1  -8   99.72    3.51
  -2  -1   8   91.09    3.37
   1   1  -8   30.04    1.37
   1   1  -8   27.40    1.35
  -1  -1   8   29.11    1.23
   0   1  -8   51.19    2.09
   0  -1   8   52.64    2.06
   0  -1   8   51.73    1.95
  -1   1  -8    0.69    0.31
   1  -1   8    0.28    0.17
   1  -1   8    1.07    0.31
  -2   1  -8   35.36    1.55
   2  -1   8   33.22    1.46
   2  -1   8   36.32    1.41
  -3   1  -8    1.15    0.34
   3  -1   8    1.19    0.26
   3  -1   8    0.78    0.21
  -4   1  -8    5.90    0.62
   4  -1   8    4.22    0.41
   4  -1   8    3.70    0.39
  -5   1  -8   28.65    1.40
   5  -1   8   29.83    1.25
   5  -1   8   29.26    1.21
  -6   1  -8   17.89    1.12
  -6   1  -8   20.51    1.10
   6  -1   8   20.81    0.97
  -7   1  -8   14.53    0.99
   7  -1   8   15.76    0.84
  -8   1  -8    2.23    0.51
   8  -1   8    3.58    0.45
   6   0  -8   70.76    2.94
  -6   0   8   72.10    2.69
   5   0  -8    3.53    0.58
  -5   0   8    3.26    0.41
   4   0  -8  181.33    6.50
  -4   0   8  196.04    6.37
   3   0  -8    7.12    0.58
   3   0  -8    7.31    0.64
  -3   0   8    7.72    0.55
   2   0  -8  192.36    6.21
   2   0  -8  179.26    6.24
  -2   0   8  178.15    6.13
   1   0  -8   32.35    1.42
   1   0  -8   29.84    1.34
  -1   0   8   27.27    1.22
   0   0  -8  255.15    8.45
   0   0   8  252.11    8.34
   0   0   8  248.83    8.28
  -1   0  -8    7.48    0.69
   1   0   8    7.01    0.54
   1   0   8    6.38    0.47
  -2   0  -8  140.38    4.79
   2   0   8  136.21    4.64
   2   0   8  131.45    4.60
  -3   0  -8    6.47    0.68
   3   0   8    6.52    0.45
   3   0   8    5.16    0.43
  -4   0  -8   57.96    2.23
  -4   0  -8   57.93    2.37
   4   0   8   59.56    2.15
   4   0   8   61.53    2.17
  -5   0  -8   16.48    1.04
  -5   0  -8   16.06    0.91
   5   0   8   15.73    0.79
   5   0   8   16.60    0.79
  -6   0  -8   46.71    2.04
  -6   0  -8   46.77    2.00
   6   0   8   46.27    1.79
   6   0   8   48.77    1.80
  -7   0  -8   19.17    1.16
   7   0   8   18.95    0.92
  -8   0  -8   20.65    1.30
   6  -1  -8   54.57    2.38
  -6   1   8   54.12    2.12
   5  -1  -8    4.34    0.60
  -5   1   8    4.31    0.46
   4  -1  -8  209.51    7.09
  -4   1   8  207.50    6.96
   3  -1  -8    3.79    0.47
   3  -1  -8    3.66    0.40
  -3   1   8    3.74    0.41
   2  -1  -8  245.78    8.12
   2  -1  -8  239.91    8.07
  -2   1   8  247.26    8.08
   1  -1  -8   62.24    2.37
  -1   1   8   64.35    2.33
   0  -1  -8  363.56   11.73
   0  -1  -8  363.94   11.82
   0   1   8  354.62   11.71
  -1  -1  -8   55.88    2.25
   1   1   8   55.42    2.08
   1   1   8   59.41    2.03
   1   1   8   57.39    2.12
  -2  -1  -8  274.70    9.06
  -2  -1  -8  277.95    9.26
   2   1   8  274.54    9.07
   2   1   8  283.30    9.08
  -3  -1  -8   61.31    2.27
  -3  -1  -8   63.90    2.44
   3   1   8   57.62    2.15
   3   1   8   60.99    2.21
  -4  -1  -8  211.57    7.39
  -4  -1  -8  221.59    7.50
   4   1   8  221.46    7.21
   4   1   8  229.06    7.28
  -5  -1  -8    0.38    0.25
  -5  -1  -8    0.11    0.34
   5   1   8    0.42    0.17
   5   1   8    0.32    0.18
  -6  -1  -8  203.69    7.11
  -6  -1  -8  204.76    7.03
   6   1   8  209.51    6.83
  -7  -1  -8    1.24    0.42
   7   1   8    1.10    0.26
  -8  -1  -8   56.70    2.57
   8   1   8   59.04    2.19
   6  -2  -8    6.45    0.75
   5  -2  -8   12.74    0.92
  -5   2   8   12.32    0.72
   4  -2  -8   37.99    1.65
  -4   2   8   37.22    1.54
   3  -2  -8    2.75    0.34
   3  -2  -8    3.08    0.42
  -3   2   8    3.33    0.40
  -3   2   8    2.92    0.41
   2  -2  -8   49.34    1.90
  -2   2   8   47.96    1.89
  -2   2   8   51.59    1.93
   1  -2  -8   19.42    0.88
   1  -2  -8   18.60    0.94
  -1   2   8   19.94    0.91
  -1   2   8   19.08    0.91
   0  -2  -8  140.96    4.75
   0  -2  -8  135.15    4.85
   0   2   8  148.88    4.81
   0   2   8  144.97    4.84
  -1  -2  -8   22.92    1.13
  -1  -2  -8   24.66    1.01
   1   2   8   25.07    1.09
   1   2   8   27.64    1.13
  -2  -2  -8  226.23    7.67
  -2  -2  -8  235.01    7.69
   2   2   8  230.67    7.59
  -3  -2  -8   83.39    3.10
  -3  -2  -8   82.33    3.08
   3   2   8   88.82    2.99
  -4  -2  -8  190.56    6.66
  -4  -2  -8  192.05    6.57
   4   2   8  202.13    6.46
  -5  -2  -8   16.00    0.88
  -5  -2  -8   13.72    0.92
   5   2   8   14.96    0.75
  -6  -2  -8  171.23    6.07
  -6  -2  -8  171.98    5.80
   6   2   8  169.44    5.71
  -7  -2  -8    5.26    0.72
   7   2   8    5.53    0.46
  -8  -2  -8   44.55    2.18
   8   2   8   42.48    1.73
   5  -3  -8   40.01    1.79
  -5   3   8   40.57    1.90
   4  -3  -8   15.81    0.93
  -4   3   8   15.50    0.82
   3  -3  -8   37.20    1.46
  -3   3   8   35.20    1.49
   2  -3  -8    1.93    0.30
   2  -3  -8    2.03    0.32
  -2   3   8    2.50    0.34
  -2   3   8    3.04    0.42
   1  -3  -8   13.77    0.78
   1  -3  -8   15.74    0.72
  -1   3   8   14.90    0.78
  -1   3   8   15.73    0.83
   0  -3  -8   25.97    1.14
   0   3   8   25.38    1.12
   0   3   8   25.32    1.15
  -1  -3  -8    0.54    0.23
   1   3   8    0.60    0.21
   1   3   8    0.17    0.20
  -2  -3  -8   50.83    2.03
  -2  -3  -8   48.48    1.90
   2   3   8   48.57    1.85
  -3  -3  -8   22.41    1.18
  -3  -3  -8   22.24    1.04
   3   3   8   22.50    0.99
  -4  -3  -8  136.08    4.88
  -4  -3  -8  136.06    4.64
  -5  -3  -8    6.55    0.68
  -5  -3  -8    7.12    0.52
   5   3   8    6.21    0.47
  -6  -3  -8  171.52    6.16
   6   3   8  170.30    5.73
  -7  -3  -8   10.06    0.94
   7   3   8   10.33    0.64
  -8  -3  -8   98.05    4.05
   8   3   8   97.89    3.49
   5  -4  -8    6.60    0.63
  -5   4   8    7.14    0.79
   4  -4  -8   81.94    3.01
  -4   4   8   89.28    3.37
   3  -4  -8   25.56    1.13
   3  -4  -8   28.27    1.49
  -3   4   8   25.34    1.16
  -3   4   8   24.84    1.32
   2  -4  -8   45.58    1.84
  -2   4   8   50.12    1.88
  -2   4   8   49.94    2.04
   1  -4  -8   14.64    0.75
  -1   4   8   13.74    0.75
  -1   4   8   13.15    0.83
   0  -4  -8   49.72    1.87
   0   4   8   49.50    2.00
   0   4   8   47.10    1.86
  -1  -4  -8   26.66    1.17
   1   4   8   27.96    1.34
   1   4   8   26.82    1.15
  -2  -4  -8   51.35    1.96
  -2  -4  -8   53.49    2.22
   2   4   8   51.24    1.94
  -3  -4  -8    0.30    0.19
  -3  -4  -8    1.04    0.36
   3   4   8    0.12    0.16
  -4  -4  -8   76.98    3.17
  -4  -4  -8   80.46    2.83
   4   4   8   81.36    2.84
  -5  -4  -8    2.28    0.51
  -5  -4  -8    1.67    0.26
   5   4   8    2.30    0.32
  -6  -4  -8  193.18    6.76
   6   4   8  178.23    6.20
  -7  -4  -8    5.80    0.87
   7   4   8    5.32    0.48
  -8  -4  -8  114.72    4.66
   8   4   8  113.00    4.01
  -5   5   8    0.03    0.36
   4  -5  -8   96.37    3.52
  -4   5   8  105.29    3.95
   3  -5  -8    0.56    0.20
  -3   5   8    0.89    0.38
   2  -5  -8   18.46    0.91
  -2   5   8   19.62    1.15
   1  -5  -8    1.52    0.27
  -1   5   8    2.97    0.36
  -1   5   8    1.75    0.39
   0  -5  -8   21.11    1.00
   0   5   8   22.26    1.21
   0   5   8   22.71    1.02
  -1  -5  -8   15.50    0.79
   1   5   8   14.75    0.78
   1   5   8   16.86    1.04
  -2  -5  -8   10.98    0.63
  -2  -5  -8   10.21    0.87
   2   5   8   10.77    0.62
  -3  -5  -8    5.17    0.70
  -3  -5  -8    6.40    0.46
   3   5   8    5.72    0.46
  -4  -5  -8   59.17    2.64
  -4  -5  -8   61.30    2.21
   4   5   8   60.34    2.23
  -5  -5  -8   11.25    1.00
   5   5   8   11.89    0.68
  -6  -5  -8   79.83    3.40
   6   5   8   78.95    2.88
  -7  -5  -8    0.29    0.41
   7   5   8    0.20    0.21
   4  -6  -8   98.47    3.59
  -4   6   8  105.14    4.06
   3  -6  -8   10.68    0.67
  -3   6   8   11.43    0.98
   2  -6  -8   42.63    1.75
  -2   6   8   46.62    2.11
   1  -6  -8    3.10    0.37
  -1   6   8    2.99    0.54
   0  -6  -8   27.66    1.21
   0   6   8   27.31    1.21
   0   6   8   28.24    1.50
  -1  -6  -8    5.45    0.44
   1   6   8    6.09    0.78
   1   6   8    4.78    0.44
  -2  -6  -8    3.70    0.37
  -2  -6  -8    5.25    0.76
   2   6   8    3.46    0.40
  -3  -6  -8    4.65    0.41
  -3  -6  -8    5.48    0.78
   3   6   8    5.64    0.46
  -4  -6  -8    2.13    0.57
  -4  -6  -8    1.97    0.29
   4   6   8    1.68    0.29
  -5  -6  -8   32.28    1.33
  -5  -6  -8   32.84    1.89
   5   6   8   33.73    1.41
  -6  -6  -8   10.22    1.07
   6   6   8    8.82    0.63
   3  -7  -8    8.54    0.62
  -3   7   8    9.01    0.95
   2  -7  -8  132.66    4.69
  -2   7   8  138.56    5.17
   1  -7  -8   18.13    0.95
  -1   7   8   20.69    1.33
   0  -7  -8  140.47    4.91
   0   7   8  145.96    5.38
  -1  -7  -8    6.06    0.48
   1   7   8    6.16    0.48
   1   7   8    6.06    0.83
  -2  -7  -8   58.54    2.24
   2   7   8   60.28    2.24
   2   7   8   61.26    2.78
  -3  -7  -8    0.29    0.40
  -3  -7  -8    0.41    0.18
   3   7   8    0.12    0.20
  -4  -7  -8   45.59    1.82
  -4  -7  -8   50.22    2.51
   4   7   8   47.72    1.88
  -5  -7  -8   21.05    1.56
   5   7   8   22.45    1.08
   1  -8  -8   25.70    1.22
  -1   8   8   27.15    1.68
   0  -8  -8  158.26    5.61
   0   8   8  170.74    6.25
  -1  -8  -8   21.72    1.07
   1   8   8   23.36    1.56
  -2  -8  -8  124.79    4.44
   2   8   8  131.95    5.12
  -3  -8  -8   13.94    0.79
  -3  -8  -8   16.31    1.38
   3   8   8   14.14    0.82
   3   8   8   14.45    1.28
  -4  -8  -8  130.76    4.58
  -4  -8  -8  134.16    5.43
   4   8   8  134.57    4.63
   0   6  -9    4.14    0.54
   0  -6   9    3.41    0.64
  -1   6  -9   29.66    1.44
   1  -6   9   30.64    1.73
  -2   6  -9    3.00    0.48
   2  -6   9    3.97    0.72
   2   5  -9    4.35    0.64
  -2  -5   9    4.86    0.51
   1   5  -9  130.38    4.67
  -1  -5   9  134.32    4.58
  -1  -5   9  131.95    4.87
   0   5  -9    0.30    0.27
   0  -5   9    0.98    0.40
   0  -5   9    1.46    0.29
  -1   5  -9   65.07    2.50
   1  -5   9   61.62    2.73
  -2   5  -9    1.73    0.38
   2  -5   9    2.16    0.51
  -3   5  -9   36.70    1.63
   3  -5   9   35.35    1.78
  -4   5  -9    2.51    0.45
   4  -5   9    2.12    0.50
   3   4  -9   52.67    2.32
  -3  -4   9   50.78    2.07
   2   4  -9    4.30    0.60
  -2  -4   9    3.93    0.46
   1   4  -9  134.22    4.86
  -1  -4   9  142.95    4.79
  -1  -4   9  139.34    5.03
   0   4  -9    9.96    0.73
   0  -4   9   11.39    0.88
   0  -4   9   11.29    0.67
  -1   4  -9   77.82    2.78
   1  -4   9   64.44    2.60
   1  -4   9   77.74    3.01
  -2   4  -9   13.25    0.84
   2  -4   9   12.68    0.96
  -3   4  -9   80.62    3.03
   3  -4   9   81.06    3.18
  -4   4  -9    0.12    0.27
   4  -4   9    0.25    0.30
  -5   4  -9   17.03    1.03
   5  -4   9   18.11    1.10
   4   3  -9    6.80    0.84
  -4  -3   9    5.92    0.57
   3   3  -9  124.12    4.57
  -3  -3   9  120.85    4.31
   2   3  -9    0.73    0.34
   2   3  -9    1.04    0.38
  -2  -3   9    1.03    0.28
   1   3  -9  201.20    7.14
  -1  -3   9  220.44    7.29
  -1  -3   9  211.29    7.06
   0   3  -9    4.27    0.52
   0  -3   9    4.17    0.54
   0  -3   9    5.49    0.47
  -1   3  -9  155.73    5.45
   1  -3   9  162.60    5.35
   1  -3   9  154.89    5.60
  -2   3  -9   30.55    1.42
   2  -3   9   32.21    1.54
  -3   3  -9  122.90    4.27
   3  -3   9  116.90    4.33
   3  -3   9  120.43    4.11
  -4   3  -9   11.48    0.79
   4  -3   9   10.67    0.77
  -5   3  -9  102.46    3.69
   5  -3   9   97.93    3.68
  -6   3  -9    8.45    0.76
   6  -3   9    8.86    0.72
   5   2  -9   29.35    1.63
  -5  -2   9   28.47    1.36
   4   2  -9    2.66    0.53
  -4  -2   9    2.60    0.41
   3   2  -9   47.41    2.11
  -3  -2   9   46.44    1.89
   2   2  -9   11.47    0.84
   2   2  -9   11.29    0.83
  -2  -2   9   10.68    0.70
   1   2  -9  154.80    5.60
   1   2  -9  168.83    5.67
  -1  -2   9  168.35    5.68
  -1  -2   9  155.31    5.48
   0   2  -9    1.32    0.38
   0  -2   9    0.78    0.33
   0  -2   9    0.76    0.25
  -1   2  -9  150.75    5.35
   1  -2   9  154.38    5.42
   1  -2   9  156.98    5.21
  -2   2  -9   20.34    1.07
   2  -2   9   18.15    0.90
   2  -2   9   20.37    1.08
  -3   2  -9  300.53    9.68
   3  -2   9  262.36    9.47
   3  -2   9  309.11    9.68
  -4   2  -9   26.29    1.30
   4  -2   9   25.39    1.22
   4  -2   9   25.34    1.12
  -5   2  -9  172.05    6.06
   5  -2   9  177.49    5.99
  -6   2  -9   34.83    1.69
   6  -2   9   37.12    1.59
  -7   2  -9  115.84    4.31
   7  -2   9  115.82    4.15
   5   1  -9    9.57    0.92
  -5  -1   9   12.16    0.78
   4   1  -9    7.33    0.76
  -4  -1   9    7.41    0.60
   3   1  -9    5.64    0.66
  -3  -1   9    5.89    0.52
   2   1  -9   41.28    1.77
   2   1  -9   39.60    1.72
  -2  -1   9   36.14    1.58
   1   1  -9   16.30    0.95
   1   1  -9   14.85    0.99
  -1  -1   9   15.37    0.83
   0   1  -9   16.01    1.01
   0  -1   9   16.86    0.84
   0  -1   9   16.68    0.93
  -1   1  -9    9.21    0.80
   1  -1   9   11.16    0.64
   1  -1   9   10.43    0.74
  -2   1  -9    1.53    0.41
   2  -1   9    0.99    0.24
   2  -1   9    1.13    0.32
  -3   1  -9   46.20    1.98
   3  -1   9   45.95    1.86
   3  -1   9   46.69    1.80
  -4   1  -9    5.74    0.66
   4  -1   9    6.82    0.50
   4  -1   9    6.61    0.52
  -5   1  -9   67.01    2.76
   5  -1   9   73.15    2.62
  -6   1  -9   29.78    1.55
   6  -1   9   30.93    1.35
  -7   1  -9   83.06    3.32
   7  -1   9   83.10    3.06
   5   0  -9   44.70    2.12
  -5   0   9   49.16    1.95
   4   0  -9    6.80    0.71
  -4   0   9    7.09    0.58
   3   0  -9   41.65    1.85
  -3   0   9   42.16    1.72
   2   0  -9   58.62    2.22
   2   0  -9   54.87    2.25
  -2   0   9   54.83    2.15
   1   0  -9   57.92    2.35
   1   0  -9   63.23    2.34
  -1   0   9   56.51    2.21
   0   0  -9   40.58    1.63
   0   0  -9   39.48    1.75
   0   0   9   38.01    1.61
   0   0   9   37.02    1.55
  -1   0  -9    7.10    0.74
   1   0   9    9.26    0.58
   1   0   9    8.61    0.60
  -2   0  -9   17.10    1.06
   2   0   9   17.54    0.86
   2   0   9   16.09    0.90
  -3   0  -9   25.86    1.35
   3   0   9   26.18    1.15
   3   0   9   25.27    1.14
  -4   0  -9    5.83    0.70
   4   0   9    6.58    0.50
   4   0   9    5.80    0.47
  -5   0  -9   22.14    1.26
   5   0   9   21.81    1.02
   5   0   9   24.11    1.05
  -6   0  -9    3.81    0.61
   6   0   9    4.75    0.44
   6   0   9    3.25    0.45
   7   0   9   57.52    2.41
   5  -1  -9  153.82    5.59
  -5   1   9  160.16    5.42
   4  -1  -9   11.16    0.88
  -4   1   9   11.82    0.74
   3  -1  -9  154.75    5.44
   3  -1  -9  161.16    5.35
  -3   1   9  153.31    5.34
   2  -1  -9    5.35    0.55
   2  -1  -9    5.15    0.53
  -2   1   9    5.34    0.49
   1  -1  -9  151.59    5.26
  -1   1   9  154.43    5.20
   0  -1  -9   12.74    0.84
   0  -1  -9   12.36    0.70
   0   1   9   10.94    0.68
  -1  -1  -9   43.86    1.86
   1   1   9   42.93    1.66
   1   1   9   41.34    1.68
  -2  -1  -9   26.33    1.32
   2   1   9   24.36    1.10
   2   1   9   24.83    1.12
  -3  -1  -9   69.35    2.75
   3   1   9   67.49    2.50
   3   1   9   72.06    2.55
  -4  -1  -9   20.46    1.20
   4   1   9   21.18    0.98
  -5  -1  -9   47.16    2.00
  -5  -1  -9   48.26    2.06
   5   1   9   47.20    1.83
  -6  -1  -9    1.01    0.36
  -6  -1  -9    0.07    0.35
   6   1   9    1.01    0.26
  -7  -1  -9   77.86    3.15
   7   1   9   76.71    2.80
  -8  -1  -9    2.32    0.57
   8   1   9    2.41    0.36
   5  -2  -9  111.46    4.20
  -5   2   9  115.07    4.02
   4  -2  -9   29.29    1.41
  -4   2   9   27.16    1.27
   3  -2  -9  161.69    5.47
   3  -2  -9  162.83    5.42
  -3   2   9  152.41    5.41
   2  -2  -9   10.83    0.71
   2  -2  -9   10.78    0.70
  -2   2   9   12.16    0.70
   1  -2  -9  151.30    5.09
   1  -2  -9  145.10    5.15
  -1   2   9  155.20    5.13
   0  -2  -9    7.91    0.52
   0  -2  -9    7.68    0.63
   0   2   9    7.50    0.55
  -1  -2  -9   53.96    2.21
   1   2   9   56.97    2.16
   1   2   9   60.31    2.21
  -2  -2  -9    1.22    0.35
  -2  -2  -9    0.96    0.26
   2   2   9    0.54    0.20
  -3  -2  -9   33.86    1.54
  -3  -2  -9   34.37    1.50
   3   2   9   34.45    1.41
  -4  -2  -9    7.20    0.60
  -4  -2  -9    6.82    0.68
   4   2   9    6.72    0.51
  -5  -2  -9    5.52    0.60
  -5  -2  -9    5.14    0.58
   5   2   9    6.01    0.47
  -6  -2  -9    4.10    0.62
   6   2   9    3.32    0.39
  -7  -2  -9   14.58    1.08
   7   2   9   15.10    0.82
  -8  -2  -9   14.98    1.15
   8   2   9   13.67    0.81
   5  -3  -9   71.77    2.86
   4  -3  -9    9.05    0.76
  -4   3   9    8.61    0.63
   3  -3  -9  160.22    5.43
   3  -3  -9  156.88    5.37
  -3   3   9  156.91    5.40
   2  -3  -9    1.00    0.29
   2  -3  -9    1.25    0.28
  -2   3   9    1.18    0.30
  -2   3   9    0.91    0.26
   1  -3  -9  263.37    8.82
  -1   3   9  270.59    8.84
  -1   3   9  265.89    8.80
   0  -3  -9   25.89    1.20
   0   3   9   25.66    1.17
   0   3   9   25.58    1.16
  -1  -3  -9   95.51    3.44
   1   3   9   97.37    3.45
   1   3   9   95.82    3.40
  -2  -3  -9    9.66    0.68
  -2  -3  -9    9.81    0.70
   2   3   9    9.53    0.61
  -3  -3  -9   71.03    2.74
  -3  -3  -9   67.65    2.62
   3   3   9   72.43    2.57
  -4  -3  -9    0.27    0.26
  -4  -3  -9    0.34    0.25
   4   3   9    0.33    0.19
  -5  -3  -9    5.80    0.53
  -5  -3  -9    5.03    0.61
   5   3   9    5.11    0.46
  -6  -3  -9    1.69    0.29
  -6  -3  -9    1.87    0.48
   6   3   9    1.58    0.29
  -7  -3  -9   13.62    1.11
   7   3   9   13.52    0.77
  -4   4   9   -0.02    0.31
   3  -4  -9  140.43    4.70
  -3   4   9  128.38    4.84
  -3   4   9  139.38    4.72
   2  -4  -9    4.29    0.44
  -2   4   9    3.37    0.41
   1  -4  -9  229.33    7.56
  -1   4   9  224.08    7.53
   0  -4  -9   26.22    1.19
   0   4   9   26.38    1.19
  -1  -4  -9  236.53    7.81
   1   4   9  232.71    7.78
  -2  -4  -9   31.53    1.54
  -2  -4  -9   30.83    1.36
   2   4   9   32.84    1.35
  -3  -4  -9  277.42    9.46
  -3  -4  -9  276.71    9.19
   3   4   9  282.28    9.17
  -4  -4  -9   12.51    0.72
  -4  -4  -9   11.63    0.90
   4   4   9   12.48    0.71
  -5  -4  -9  167.49    6.13
  -5  -4  -9  167.22    5.74
   5   4   9  176.34    5.76
  -6  -4  -9    5.03    0.75
   6   4   9    5.17    0.48
  -7  -4  -9   92.35    3.87
   7   4   9   93.82    3.35
   4  -5  -9    3.58    0.54
  -4   5   9    2.76    0.59
   3  -5  -9   52.96    2.06
  -3   5   9   52.53    2.30
   2  -5  -9   11.45    0.71
  -2   5   9   11.67    0.87
   1  -5  -9  121.22    4.27
  -1   5   9  123.28    4.46
  -1   5   9  123.77    4.27
   0  -5  -9    9.76    0.62
   0   5   9    8.52    0.61
   0   5   9    9.23    0.73
  -1  -5  -9  120.08    4.16
   1   5   9  113.68    4.13
   1   5   9  124.48    4.42
  -2  -5  -9   29.65    1.53
  -2  -5  -9   27.55    1.24
   2   5   9   27.85    1.24
  -3  -5  -9  189.23    6.81
  -3  -5  -9  190.61    6.42
   3   5   9  194.56    6.42
  -4  -5  -9   44.41    2.12
  -4  -5  -9   42.96    1.72
   4   5   9   43.32    1.74
  -5  -5  -9   84.85    3.00
  -5  -5  -9   82.82    3.49
   5   5   9   83.50    3.03
  -6  -5  -9   25.07    1.56
   6   5   9   23.64    1.14
  -7  -5  -9  115.35    4.68
   7   5   9  115.78    4.09
   3  -6  -9    5.37    0.49
  -3   6   9    4.29    0.67
   2  -6  -9   38.12    1.61
  -2   6   9   39.09    1.90
   1  -6  -9   13.95    0.79
  -1   6   9   13.47    0.98
   0  -6  -9    2.72    0.37
   0   6   9    3.08    0.55
   0   6   9    2.32    0.36
  -1  -6  -9   17.91    0.92
   1   6   9   18.02    0.93
   1   6   9   18.70    1.20
  -2  -6  -9    1.21    0.26
   2   6   9    1.26    0.30
   2   6   9    2.00    0.49
  -3  -6  -9   56.13    2.61
  -3  -6  -9   58.17    2.18
   3   6   9   57.75    2.19
  -4  -6  -9   10.77    0.64
  -4  -6  -9   10.66    1.00
   4   6   9    9.25    0.65
  -5  -6  -9   58.02    2.71
  -5  -6  -9   55.31    2.14
   5   6   9   58.64    2.22
  -6  -6  -9   18.70    1.40
   6   6   9   15.25    0.89
   2  -7  -9   25.60    1.21
  -2   7   9   24.19    1.52
   1  -7  -9   14.70    0.86
  -1   7   9   16.63    1.18
   0  -7  -9   15.15    0.85
   0   7   9   16.77    1.20
  -1  -7  -9    5.75    0.50
   1   7   9    6.32    0.53
   1   7   9    5.74    0.78
  -2  -7  -9   15.57    0.85
   2   7   9   17.24    1.24
   2   7   9   16.18    0.87
  -3  -7  -9   30.09    1.81
  -3  -7  -9   30.85    1.32
   3   7   9   29.39    1.33
  -4  -7  -9    1.02    0.49
  -4  -7  -9    1.04    0.24
   4   7   9    1.12    0.29
  -5  -7  -9   39.80    1.64
  -5  -7  -9   45.49    2.34
   5   7   9   38.83    1.70
   0  -8  -9    3.19    0.42
   0   8   9    4.27    0.77
  -1  -8  -9   17.03    0.93
   1   8   9   17.81    1.33
  -2  -8  -9   11.16    0.70
   2   8   9    9.14    1.01
  -3  -8  -9   28.05    1.28
   3   8   9   27.40    1.29
   3   8   9   30.11    1.84
   1   5 -10    5.04    0.65
  -1  -5  10    5.50    0.57
  -1  -5  10    4.72    0.69
   0   5 -10   39.99    1.76
   0  -5  10   35.91    1.57
   0  -5  10   36.56    1.84
  -1   5 -10    9.65    0.79
   1  -5  10   10.64    0.98
  -2   5 -10   60.07    2.46
   2  -5  10   60.46    2.71
  -3   5 -10   -0.01    0.28
   3  -5  10   -0.04    0.38
   2   4 -10   19.63    1.20
  -2  -4  10   18.70    1.03
   1   4 -10    7.73    0.77
  -1  -4  10    6.76    0.60
  -1  -4  10    7.10    0.81
   0   4 -10    7.71    0.74
   0  -4  10    7.97    0.77
   0  -4  10    6.79    0.56
  -1   4 -10   32.15    1.54
   1  -4  10   32.14    1.39
   1  -4  10   31.63    1.66
  -2   4 -10   12.47    0.87
   2  -4  10   12.65    1.02
  -3   4 -10    7.82    0.71
   3  -4  10    8.50    0.83
  -4   4 -10    2.94    0.48
   4  -4  10    3.34    0.59
  -5   4 -10    0.98    0.38
   5  -4  10    0.63    0.35
   3   3 -10    2.19    0.48
  -3  -3  10    3.62    0.49
   2   3 -10  102.45    3.80
  -2  -3  10   95.65    3.57
   1   3 -10   -0.38    0.31
  -1  -3  10    0.36    0.24
  -1  -3  10    0.17    0.31
   0   3 -10   86.31    3.29
   0  -3  10   85.30    3.31
   0  -3  10   87.28    3.13
  -1   3 -10   26.81    1.36
   1  -3  10   27.33    1.21
   1  -3  10   25.06    1.39
  -2   3 -10   47.96    2.05
   2  -3  10   48.35    1.88
   2  -3  10   48.44    2.16
  -3   3 -10   21.15    1.17
   3  -3  10   21.24    1.23
  -4   3 -10   19.40    1.15
   4  -3  10   21.13    1.19
  -5   3 -10   11.67    0.91
   5  -3  10   14.14    0.94
  -6   3 -10   18.58    1.19
   6  -3  10   19.51    1.14
   4   2 -10  141.84    5.03
  -4  -2  10  126.34    4.71
   3   2 -10   11.97    0.92
  -3  -2  10    9.51    0.73
   2   2 -10  190.06    6.42
   2   2 -10  179.86    6.33
  -2  -2  10  178.00    6.21
   1   2 -10   18.72    1.13
   1   2 -10   20.53    1.13
  -1  -2  10   19.58    1.01
   0   2 -10  178.70    6.35
   0  -2  10  185.61    6.34
   0  -2  10  185.85    6.21
  -1   2 -10    0.27    0.33
   1  -2  10    0.09    0.19
   1  -2  10    0.08    0.25
  -2   2 -10  170.00    6.05
   2  -2  10  172.26    6.08
   2  -2  10  178.63    5.86
  -3   2 -10    0.03    0.30
   3  -2  10    0.03    0.27
   3  -2  10    0.39    0.20
  -4   2 -10   41.95    1.90
   4  -2  10   41.62    1.82
  -5   2 -10    3.10    0.56
   5  -2  10    3.14    0.47
  -6   2 -10   45.03    2.11
   6  -2  10   48.03    1.99
   4   1 -10   62.01    2.62
  -4  -1  10   59.61    2.39
   3   1 -10    6.60    0.78
  -3  -1  10    6.28    0.58
   2   1 -10  122.36    4.38
   2   1 -10  121.31    4.32
  -2  -1  10  115.89    4.21
   1   1 -10   22.06    1.23
   1   1 -10   24.35    1.20
  -1  -1  10   19.78    1.04
   0   1 -10  208.01    7.05
   0  -1  10  213.81    6.98
   0  -1  10  192.39    6.83
  -1   1 -10    7.64    0.76
   1  -1  10    7.74    0.63
   1  -1  10    6.65    0.54
  -2   1 -10  144.16    5.27
   2  -1  10  156.62    5.09
   2  -1  10  144.60    5.20
  -3   1 -10   14.74    1.00
   3  -1  10   15.37    0.81
   3  -1  10   13.32    0.87
  -4   1 -10   43.95    2.02
   4  -1  10   45.71    1.88
   4  -1  10   46.87    1.83
  -5   1 -10    1.49    0.47
   5  -1  10    1.32    0.32
   5  -1  10    1.49    0.30
  -6   1 -10   23.60    1.39
   6  -1  10   23.03    1.15
  -7   1 -10    0.04    0.44
   4   0 -10   41.21    1.92
  -4   0  10   40.30    1.75
   3   0 -10    2.28    0.47
  -3   0  10    2.12    0.36
   2   0 -10   79.58    3.03
   2   0 -10   82.77    2.97
  -2   0  10   73.32    2.88
   1   0 -10    4.78    0.59
   1   0 -10    5.10    0.53
  -1   0  10    3.14    0.39
   0   0 -10  175.92    5.84
   0   0 -10  167.77    5.92
   0   0  10  166.22    5.75
  -1   0 -10    1.19    0.42
   1   0  10    1.71    0.34
   1   0  10    1.25    0.29
   2   0  10  198.86    6.50
   2   0  10  187.35    6.53
  -3   0 -10   21.21    1.25
   3   0  10   22.42    1.09
   3   0  10   22.01    1.06
  -4   0 -10  125.39    4.50
   4   0  10  121.01    4.26
   4   0  10  120.77    4.25
  -5   0 -10    8.59    0.85
   5   0  10    8.45    0.61
  -6   0 -10  119.80    4.45
   6   0  10  118.83    4.17
   5  -1 -10    5.59    0.74
  -5   1  10    5.03    0.56
   4  -1 -10   25.77    1.40
  -4   1  10   26.02    1.25
   3  -1 -10   18.25    1.06
  -3   1  10   17.45    0.96
   2  -1 -10   55.82    2.26
   2  -1 -10   55.76    2.24
  -2   1  10   58.19    2.21
   1  -1 -10    3.37    0.48
  -1   1  10    3.33    0.41
   0  -1 -10  188.99    6.21
   0  -1 -10  185.79    6.32
   0   1  10  176.68    6.18
  -1  -1 -10    3.63    0.39
  -1  -1 -10    3.35    0.54
   1   1  10    2.48    0.36
   1   1  10    2.75    0.37
  -2  -1 -10  325.08   10.40
   2   1  10  295.99   10.19
  -3  -1 -10   26.60    1.38
   3   1  10   24.80    1.17
  -4  -1 -10  215.19    7.44
   4   1  10  217.10    7.23
  -5  -1 -10   24.53    1.36
   5   1  10   23.87    1.13
  -6  -1 -10  188.99    6.45
   6   1  10  178.24    6.19
   7   1  10   18.33    0.96
   4  -2 -10   22.89    1.28
  -4   2  10   22.23    1.13
   3  -2 -10   17.64    0.96
   3  -2 -10   17.18    1.03
  -3   2  10   16.87    0.94
   2  -2 -10    9.25    0.71
   2  -2 -10   10.15    0.72
  -2   2  10   10.58    0.69
   1  -2 -10   26.90    1.21
   1  -2 -10   25.32    1.27
  -1   2  10   27.84    1.23
   0  -2 -10   43.02    1.87
   0   2  10   47.67    1.83
  -1  -2 -10   23.78    1.20
   1   2  10   23.62    1.12
  -2  -2 -10   51.09    2.08
   2   2  10   49.78    1.98
  -3  -2 -10    2.96    0.49
   3   2  10    2.35    0.36
  -4  -2 -10   70.07    2.72
   4   2  10   69.38    2.59
  -5  -2 -10   10.47    0.83
   5   2  10   10.94    0.70
  -6  -2 -10  118.47    4.14
  -6  -2 -10  111.94    4.49
   6   2  10  111.60    4.00
  -7  -2 -10   22.79    1.40
   7   2  10   22.59    1.11
  -4   3  10   28.60    1.33
   3  -3 -10    5.62    0.52
  -3   3  10    4.41    0.51
   2  -3 -10   16.58    0.92
  -2   3  10   15.87    0.88
   1  -3 -10    8.99    0.67
  -1   3  10    9.37    0.64
   0  -3 -10   12.73    0.82
   0   3  10   13.02    0.77
  -1  -3 -10   55.09    2.24
   1   3  10   58.66    2.21
  -2  -3 -10   11.84    0.81
   2   3  10   14.07    0.79
  -3  -3 -10   10.48    0.76
  -3  -3 -10   10.84    0.76
   3   3  10   10.93    0.69
  -4  -3 -10    7.73    0.65
  -4  -3 -10    7.70    0.69
   4   3  10    7.92    0.59
  -5  -3 -10    4.95    0.57
  -5  -3 -10    3.94    0.60
   5   3  10    5.00    0.48
  -6  -3 -10   43.61    2.13
  -6  -3 -10   45.88    1.88
   6   3  10   47.29    1.85
  -7  -3 -10    3.14    0.64
   7   3  10    3.05    0.42
   3  -4 -10    0.22    0.20
  -3   4  10    0.16    0.25
   2  -4 -10   80.98    3.03
  -2   4  10   82.95    3.01
   1  -4 -10   10.88    0.73
  -1   4  10   11.36    0.71
   0  -4 -10   97.12    3.52
   0   4  10   99.58    3.56
   0   4  10   95.02    3.48
  -1  -4 -10   42.41    1.78
   1   4  10   43.57    1.83
   1   4  10   42.61    1.75
  -2  -4 -10   42.81    1.90
  -2  -4 -10   42.43    1.77
   2   4  10   42.19    1.88
   2   4  10   42.90    1.75
  -3  -4 -10   16.20    1.02
  -3  -4 -10   14.29    0.86
   3   4  10   15.96    0.86
  -4  -4 -10   23.46    1.32
  -4  -4 -10   23.60    1.16
   4   4  10   23.76    1.13
  -5  -4 -10   13.82    0.81
  -5  -4 -10   13.58    1.03
   5   4  10   12.38    0.77
  -6  -4 -10   26.02    1.22
  -6  -4 -10   25.90    1.53
   6   4  10   26.82    1.23
  -7  -4 -10    1.14    0.48
   7   4  10    0.88    0.29
   3  -5 -10   21.30    1.10
  -3   5  10   22.68    1.53
   2  -5 -10  158.40    5.55
  -2   5  10  163.63    5.72
   1  -5 -10   12.76    0.82
  -1   5  10   14.60    0.84
  -1   5  10   16.55    0.99
   0  -5 -10  177.68    6.14
   0   5  10  185.86    6.31
   0   5  10  177.36    6.13
  -1  -5 -10    0.63    0.24
   1   5  10    0.59    0.27
   1   5  10    1.38    0.38
  -2  -5 -10   96.68    3.51
   2   5  10   94.25    3.49
   2   5  10  102.15    3.77
  -3  -5 -10   -0.01    0.26
  -3  -5 -10    0.11    0.20
   3   5  10    0.45    0.24
  -4  -5 -10   24.57    1.13
  -4  -5 -10   21.60    1.37
   4   5  10   23.15    1.12
  -5  -5 -10   10.44    0.96
  -5  -5 -10   10.23    0.67
   5   5  10   10.71    0.71
  -6  -5 -10   26.67    1.66
   6   5  10   27.51    1.28
   2  -6 -10   95.80    3.56
  -2   6  10  100.23    3.83
   1  -6 -10   22.81    1.14
  -1   6  10   22.80    1.32
   0  -6 -10  135.68    4.86
   0   6  10  137.35    4.85
   0   6  10  145.68    5.14
  -1  -6 -10    8.33    0.63
   1   6  10    8.56    0.65
   1   6  10    9.05    0.83
  -2  -6 -10   63.78    2.48
   2   6  10   64.77    2.48
   2   6  10   67.59    2.81
  -3  -6 -10    9.55    0.65
  -3  -6 -10    8.65    0.89
   3   6  10    9.98    0.69
  -4  -6 -10   29.50    1.31
  -4  -6 -10   28.72    1.70
   4   6  10   29.75    1.35
  -5  -6 -10    0.60    0.42
  -5  -6 -10    0.65    0.22
   5   6  10    0.12    0.22
   1  -7 -10    0.38    0.22
  -1   7  10    0.65    0.40
   0  -7 -10  147.47    5.30
   0   7  10  158.68    5.69
  -1  -7 -10    1.51    0.31
   1   7  10    1.73    0.36
   1   7  10    0.89    0.42
  -2  -7 -10  141.76    5.04
   2   7  10  146.01    5.05
   2   7  10  148.45    5.48
  -3  -7 -10   17.05    0.93
  -3  -7 -10   19.66    1.38
   3   7  10   15.74    0.94
   3   7  10   18.47    1.33
  -4  -7 -10   99.27    4.12
  -4  -7 -10   95.33    3.51
   4   7  10   99.37    3.57
   1   4 -11   38.91    1.94
   1   4 -11   45.06    1.98
  -1  -4  11   40.73    1.79
  -1  -4  11   43.54    2.01
   0   4 -11    0.73    0.42
   0  -4  11    0.56    0.27
   0  -4  11    0.62    0.39
  -1   4 -11   49.90    2.27
   1  -4  11   56.12    2.10
   1  -4  11   51.28    2.34
  -2   4 -11    6.68    0.78
   2  -4  11    7.95    0.92
  -3   4 -11   66.47    2.73
   3  -4  11   66.01    2.88
   2   3 -11   12.41    0.93
  -2  -3  11   10.78    0.79
   1   3 -11   26.91    1.52
   1   3 -11   32.91    1.55
  -1  -3  11   28.61    1.36
   0   3 -11    7.39    0.82
   0  -3  11    7.03    0.72
   0  -3  11    7.09    0.61
  -1   3 -11   51.37    2.30
   1  -3  11   53.25    2.31
   1  -3  11   55.33    2.11
  -2   3 -11    0.31    0.35
   2  -3  11    0.49    0.25
   2  -3  11    0.26    0.35
  -3   3 -11  167.14    5.92
   3  -3  11  165.52    5.98
  -4   3 -11    0.17    0.34
   4  -3  11    0.09    0.33
  -5   3 -11  119.21    4.51
   5  -3  11  121.78    4.50
   3   2 -11   22.15    1.31
  -3  -2  11   19.80    1.12
   2   2 -11    4.87    0.63
  -2  -2  11    6.14    0.58
   1   2 -11   43.97    1.89
   1   2 -11   38.67    1.88
  -1  -2  11   40.63    1.74
   0   2 -11   20.91    1.26
   0  -2  11   20.26    1.05
   0  -2  11   21.00    1.16
  -1   2 -11   39.84    1.90
   1  -2  11   40.90    1.69
   1  -2  11   42.49    1.86
  -2   2 -11    6.61    0.77
   2  -2  11    8.64    0.77
   2  -2  11    7.93    0.58
  -3   2 -11   68.38    2.79
   3  -2  11   67.45    2.76
   3  -2  11   67.86    2.53
  -4   2 -11    6.34    0.78
   4  -2  11    6.31    0.68
   4  -2  11    5.55    0.49
  -5   2 -11   90.65    3.66
   5  -2  11   96.96    3.57
   3   1 -11   23.84    1.34
  -3  -1  11   21.89    1.16
   2   1 -11    0.37    0.33
   2   1 -11    0.16    0.29
  -2  -1  11    0.08    0.22
   1   1 -11   35.03    1.66
   1   1 -11   36.12    1.62
  -1  -1  11   31.83    1.49
   0   1 -11    4.06    0.63
   0   1 -11    4.79    0.55
   0  -1  11    5.05    0.59
   0  -1  11    4.13    0.46
  -1   1 -11    8.78    0.83
   1  -1  11    8.77    0.69
   1  -1  11    8.95    0.64
  -2   1 -11   13.73    1.02
   2  -1  11   13.84    0.91
   2  -1  11   14.95    0.82
  -3   1 -11   27.59    1.49
   3  -1  11   27.36    1.38
   3  -1  11   27.16    1.24
  -4   1 -11   21.07    1.32
   4  -1  11   23.44    1.21
   4  -1  11   22.27    1.10
  -5   1 -11   19.33    1.29
   5  -1  11   20.66    1.16
   5  -1  11   21.99    1.08
  -6   1 -11   -0.41    0.40
   4   0 -11   27.13    1.50
  -4   0  11   26.28    1.33
   3   0 -11   48.72    2.13
  -3   0  11   46.82    1.97
   2   0 -11    3.33    0.52
   2   0 -11    2.72    0.47
  -2   0  11    3.03    0.43
   1   0 -11   72.36    2.82
   1   0 -11   75.49    2.81
  -1   0  11   68.99    2.70
   0   0 -11    3.85    0.58
   0   0 -11    5.48    0.53
   0   0  11    5.01    0.50
  -1   0 -11   35.50    1.71
   1   0  11   33.29    1.49
   1   0  11   36.86    1.54
  -2   0 -11   21.09    1.28
   2   0  11   23.11    1.10
   2   0  11   21.65    1.10
  -3   0 -11   49.14    2.18
   3   0  11   48.22    1.95
  -4   0 -11   41.18    1.97
   4   0  11   42.40    1.76
  -5   0 -11   14.01    1.10
   5   0  11   15.80    0.89
  -6   0 -11    6.41    0.82
   6   0  11    5.94    0.58
   4  -1 -11   18.39    1.20
  -4   1  11   18.75    1.04
   3  -1 -11  134.45    4.81
  -3   1  11  131.90    4.69
   2  -1 -11   16.68    0.99
   2  -1 -11   16.27    1.00
  -2   1  11   15.89    0.93
   1  -1 -11  224.74    7.43
  -1   1  11  212.75    7.33
   0  -1 -11    5.55    0.63
   0  -1 -11    7.22    0.58
   0   1  11    6.84    0.57
  -1  -1 -11  169.06    5.86
   1   1  11  165.84    5.71
  -2  -1 -11    0.14    0.34
   2   1  11    0.30    0.24
  -3  -1 -11  139.90    5.05
   3   1  11  140.42    4.88
  -4  -1 -11   16.00    1.09
   4   1  11   13.91    0.85
  -5  -1 -11   52.31    2.33
   5   1  11   54.56    2.14
  -6  -1 -11    4.00    0.62
   6   1  11    4.30    0.52
   7   1  11   29.49    1.38
   4  -2 -11   19.06    1.21
  -4   2  11   20.75    1.10
   3  -2 -11   70.53    2.84
  -3   2  11   67.41    2.64
   2  -2 -11   18.77    1.06
  -2   2  11   19.58    1.04
   1  -2 -11  214.34    7.42
  -1   2  11  223.54    7.36
   0  -2 -11   40.67    1.78
   0   2  11   41.08    1.70
  -1  -2 -11  198.26    6.70
   1   2  11  192.14    6.60
  -2  -2 -11   16.71    1.00
   2   2  11   15.02    0.89
  -3  -2 -11  250.61    8.38
   3   2  11  243.68    8.26
  -4  -2 -11    2.00    0.44
   4   2  11    1.20    0.31
  -5  -2 -11   74.83    2.90
   5   2  11   72.02    2.76
  -6  -2 -11    3.00    0.51
   6   2  11    2.35    0.39
   7   2  11   30.89    1.42
   3  -3 -11    9.33    0.71
  -3   3  11    9.09    0.71
   2  -3 -11    0.21    0.25
  -2   3  11    0.12    0.24
   1  -3 -11   41.59    1.82
  -1   3  11   42.87    1.76
   0  -3 -11    2.90    0.48
   0   3  11    2.90    0.42
  -1  -3 -11   86.43    3.33
   1   3  11   92.91    3.30
  -2  -3 -11   10.47    0.79
   2   3  11   10.83    0.73
  -3  -3 -11  165.44    5.87
   3   3  11  173.88    5.84
  -4  -3 -11    6.60    0.66
   4   3  11    7.58    0.61
  -5  -3 -11  113.45    4.21
   5   3  11  120.82    4.17
  -6  -3 -11   16.96    1.00
   6   3  11   15.81    0.93
   3  -4 -11   12.80    0.84
  -3   4  11   12.48    0.85
   2  -4 -11   20.44    1.09
  -2   4  11   19.66    1.04
   1  -4 -11   68.56    2.73
  -1   4  11   73.46    2.70
   0  -4 -11    3.75    0.52
   0   4  11    2.82    0.42
  -1  -4 -11   89.72    3.41
   1   4  11   95.02    3.40
  -2  -4 -11    0.79    0.30
   2   4  11    0.25    0.25
  -3  -4 -11  186.86    6.54
   3   4  11  195.38    6.52
  -4  -4 -11    2.82    0.46
   4   4  11    1.95    0.38
  -5  -4 -11   93.39    3.49
  -5  -4 -11   93.61    3.77
   5   4  11   98.83    3.49
  -6  -4 -11   14.28    1.13
  -6  -4 -11   14.20    0.87
   6   4  11   12.93    0.84
   2  -5 -11   13.69    0.87
   1  -5 -11   26.86    1.32
  -1   5  11   27.69    1.30
   0  -5 -11   10.37    0.74
   0   5  11    9.63    0.71
  -1  -5 -11   38.57    1.72
   1   5  11   40.71    1.72
  -2  -5 -11    5.98    0.57
   2   5  11    4.68    0.52
  -3  -5 -11  113.82    4.30
  -3  -5 -11  108.33    4.02
   3   5  11  114.65    4.03
  -4  -5 -11    0.64    0.35
  -4  -5 -11    0.52    0.25
   4   5  11    0.56    0.29
  -5  -5 -11  117.67    4.59
  -5  -5 -11  116.75    4.20
   5   5  11  120.33    4.23
   1  -6 -11    8.07    0.66
  -1   6  11    8.78    0.81
   0  -6 -11   12.67    0.83
   0   6  11   12.85    0.94
   0   6  11   12.61    0.83
  -1  -6 -11    3.97    0.50
   1   6  11    3.43    0.58
   1   6  11    3.37    0.48
  -2  -6 -11   29.83    1.41
   2   6  11   31.59    1.63
   2   6  11   30.06    1.42
  -3  -6 -11   19.92    1.04
  -3  -6 -11   18.86    1.30
   3   6  11   19.10    1.05
  -4  -6 -11   13.14    1.09
  -4  -6 -11   12.11    0.78
   4   6  11   13.08    0.85
  -5  -6 -11    9.99    1.01
  -5  -6 -11   11.22    0.72
   5   6  11   10.00    0.75
  -1  -7 -11   23.41    1.21
   1   7  11   22.94    1.41
   1   7  11   24.19    1.21
  -2  -7 -11   20.09    1.09
   2   7  11   22.16    1.39
   2   7  11   19.36    1.10
   0   3 -12   62.74    2.71
   0  -3  12   65.60    2.49
   0  -3  12   62.59    2.64
  -1   3 -12    2.13    0.56
   1  -3  12    2.32    0.40
   1  -3  12    3.57    0.60
  -2   3 -12   75.30    3.16
   2  -3  12   76.23    3.16
   2  -3  12   80.23    2.90
  -3   3 -12    0.05    0.39
   3  -3  12    0.56    0.41
   2   2 -12   93.29    3.61
   1   2 -12   23.67    1.38
   1   2 -12   24.56    1.32
  -1  -2  12   23.11    1.20
   0   2 -12  139.45    5.16
   0  -2  12  140.44    4.95
   0  -2  12  145.10    5.09
  -1   2 -12   16.74    1.18
   1  -2  12   16.13    0.92
   1  -2  12   16.31    1.05
  -2   2 -12  179.28    6.53
   2  -2  12  187.77    6.49
   2  -2  12  185.20    6.25
  -3   2 -12    8.30    0.89
   3  -2  12    9.76    0.67
   3  -2  12   11.12    0.93
  -4   2 -12  142.38    5.38
   4  -2  12  150.86    5.36
   2   1 -12   14.53    1.01
  -2  -1  12   13.36    0.88
   1   1 -12   12.35    0.94
   1   1 -12   12.00    0.84
  -1  -1  12   10.04    0.76
   0   1 -12   33.79    1.70
   0   1 -12   34.07    1.58
   0  -1  12   33.65    1.51
  -1   1 -12    5.30    0.73
   1  -1  12    4.68    0.57
   1  -1  12    5.86    0.54
  -2   1 -12  100.14    3.93
   2  -1  12  102.89    3.79
   2  -1  12  104.30    3.68
  -3   1 -12   15.94    1.16
   3  -1  12   17.81    0.95
   3  -1  12   16.63    1.08
  -4   1 -12  106.06    4.18
   4  -1  12  112.75    3.93
  -5   1 -12   10.22    1.04
   5  -1  12    9.12    0.71
   3   0 -12   23.14    1.31
  -3   0  12   19.76    1.13
   2   0 -12    3.44    0.57
   2   0 -12    2.42    0.45
  -2   0  12    2.21    0.41
   1   0 -12    4.03    0.58
   1   0 -12    2.86    0.47
  -1   0  12    2.25    0.40
   0   0 -12   12.19    0.92
   0   0 -12   12.28    0.80
   0   0  12   11.88    0.77
  -1   0 -12    4.26    0.62
   1   0  12    4.21    0.48
  -2   0 -12   58.09    2.50
   2   0  12   58.17    2.28
  -3   0 -12    1.68    0.51
   3   0  12    1.06    0.32
  -4   0 -12   61.48    2.61
   4   0  12   58.02    2.35
  -5   0 -12    0.90    0.48
   5   0  12    1.11    0.35
  -6   0 -12   94.97    3.80
   6   0  12   96.33    3.53
   3  -1 -12    6.25    0.73
  -3   1  12    3.83    0.51
   2  -1 -12   18.51    1.16
   2  -1 -12   21.11    1.15
  -2   1  12   19.08    1.06
   1  -1 -12    8.34    0.74
  -1   1  12    7.11    0.61
   0  -1 -12   29.07    1.41
   0   1  12   26.04    1.28
  -1  -1 -12   27.86    1.42
   1   1  12   26.51    1.28
  -2  -1 -12   50.53    2.19
   2   1  12   49.24    2.03
  -3  -1 -12   11.48    0.97
   3   1  12   11.36    0.79
  -4  -1 -12   76.45    3.10
   4   1  12   77.28    2.94
  -5  -1 -12    3.45    0.63
   5   1  12    3.36    0.48
  -6  -1 -12  143.79    5.25
   6   1  12  142.79    5.05
  -3   2  12    2.96    0.46
   2  -2 -12   24.37    1.29
  -2   2  12   25.30    1.26
   1  -2 -12    7.39    0.70
  -1   2  12    8.24    0.65
   0  -2 -12   11.28    0.85
   0   2  12   12.87    0.80
  -1  -2 -12   10.23    0.81
   1   2  12    9.71    0.72
  -2  -2 -12   34.03    1.59
   2   2  12   31.16    1.48
  -3  -2 -12    8.87    0.82
   3   2  12    8.82    0.71
  -4  -2 -12   32.76    1.57
   4   2  12   28.02    1.41
  -5  -2 -12   13.36    1.00
   5   2  12   14.30    0.91
  -6  -2 -12   85.41    3.22
   6   2  12   78.28    3.08
   2  -3 -12   37.79    1.75
  -2   3  12   40.35    1.72
   1  -3 -12    4.07    0.56
  -1   3  12    3.84    0.49
   0  -3 -12   43.95    1.93
   0   3  12   43.97    1.85
  -1  -3 -12    2.87    0.50
   1   3  12    2.50    0.41
  -2  -3 -12   20.26    1.16
   2   3  12   21.13    1.13
  -3  -3 -12    7.61    0.73
   3   3  12    8.09    0.68
  -4  -3 -12    7.56    0.75
   4   3  12    6.38    0.63
  -5  -3 -12   20.78    1.18
   5   3  12   20.98    1.13
  -6  -3 -12    7.28    0.75
   6   3  12    5.23    0.59
   2  -4 -12   87.41    3.39
  -2   4  12   92.22    3.33
   1  -4 -12   31.44    1.53
  -1   4  12   32.26    1.46
   0  -4 -12  100.50    3.95
   0   4  12  115.57    3.92
  -1  -4 -12    2.10    0.43
   1   4  12    1.56    0.37
  -2  -4 -12  111.95    4.21
   2   4  12  119.83    4.21
  -3  -4 -12    0.29    0.29
   3   4  12   -0.02    0.24
  -4  -4 -12   60.96    2.53
   4   4  12   65.92    2.54
  -5  -4 -12   18.14    1.09
   5   4  12   21.08    1.12
   1  -5 -12   32.13    1.57
  -1   5  12   34.73    1.53
   0  -5 -12  133.12    4.96
   0   5  12  145.80    4.92
  -1  -5 -12   15.02    0.96
   1   5  12   15.21    0.95
  -2  -5 -12  151.52    5.40
   2   5  12  155.12    5.38
  -3  -5 -12   12.49    0.87
   3   5  12   12.67    0.87
  -4  -5 -12  123.62    4.47
   4   5  12  124.70    4.46
  -1  -6 -12    4.94    0.60
   1   6  12    4.76    0.59
  -2  -6 -12   97.99    3.68
   2   6  12  100.17    3.68
  -3  -6 -12   21.91    1.19
   3   6  12   24.10    2.02
   3   6  12   23.89    1.25
  -1   2 -13   18.65    1.27
   1  -2  13   17.40    1.11
   1  -2  13   18.65    1.03
  -2   2 -13    0.32    0.44
   2  -2  13    0.89    0.30
   2  -2  13    0.10    0.34
   0   1 -13    6.86    0.66
   0   1 -13    7.17    0.79
   0  -1  13    6.17    0.60
  -1   1 -13   38.10    1.90
   1  -1  13   38.17    1.66
   1  -1  13   38.92    1.74
  -2   1 -13    5.27    0.78
   2  -1  13    5.97    0.57
  -3   1 -13   31.45    1.71
   3  -1  13   30.86    1.43
  -4   1 -13    2.81    0.61
   4  -1  13    2.53    0.44
   1   0 -13   98.45    3.91
   1   0 -13   97.75    3.60
  -1   0  13   90.10    3.50
   0   0 -13   16.99    1.09
   0   0  13   15.19    0.92
  -1   0 -13   49.89    2.20
   1   0  13   47.46    1.99
  -2   0 -13   17.88    1.18
   2   0  13   15.60    0.95
  -3   0 -13   37.92    1.90
   3   0  13   37.63    1.67
  -4   0 -13    1.09    0.49
   4   0  13    0.87    0.32
   1  -1 -13  124.37    4.48
  -1   1  13  122.21    4.40
   0  -1 -13   20.78    1.18
   0   1  13   18.05    1.04
  -1  -1 -13  111.13    4.05
   1   1  13  105.54    3.90
  -2  -1 -13   25.56    1.41
   2   1  13   25.53    1.28
  -3  -1 -13  182.77    6.40
   3   1  13  178.04    6.23
  -4  -1 -13    6.19    0.77
   4   1  13    4.05    0.55
  -5  -1 -13  127.86    4.70
   5   1  13  122.33    4.52
   1  -2 -13   41.93    1.87
  -1   2  13   39.72    1.75
   0  -2 -13    0.78    0.35
   0   2  13    0.61    0.30
  -1  -2 -13   62.81    2.53
   1   2  13   59.17    2.41
  -2  -2 -13   25.61    1.36
   2   2  13   24.49    1.27
  -3  -2 -13  128.53    4.53
   3   2  13  116.51    4.41
  -4  -2 -13   15.80    1.06
   4   2  13   14.33    0.97
  -5  -2 -13  145.13    5.11
   5   2  13  134.89    4.99
   1  -3 -13    9.66    0.83
  -1   3  13    9.81    0.74
   0  -3 -13   -0.04    0.31
   0   3  13    0.34    0.27
  -1  -3 -13    4.80    0.63
   1   3  13    4.60    0.54
  -2  -3 -13    1.32    0.41
   2   3  13    1.17    0.37
  -3  -3 -13   43.29    1.95
   3   3  13   42.67    1.91
  -4  -3 -13    0.37    0.35
   4   3  13    1.22    0.37
  -5  -3 -13   50.28    2.20
   5   3  13   51.23    2.17
   0  -4 -13   15.07    1.01
   0   4  13   15.94    0.97
  -1  -4 -13    2.36    0.46
   1   4  13    3.03    0.47
  -2  -4 -13    7.78    0.74
   2   4  13    7.22    0.71
  -3  -4 -13   20.02    1.21
   3   4  13   22.28    1.21
  -4  -4 -13    8.54    0.78
   4   4  13    8.54    0.77
  -1  -5 -13   13.55    0.96
   1   5  13   13.72    0.93
  -2  -5 -13    4.86    0.63
   2   5  13    6.72    0.73
  -1  -1 -14   11.79    0.94
   1   1  14   10.97    0.81
  -2  -1 -14   26.40    1.46
   2   1  14   26.75    1.34
  -1  -2 -14    5.56    0.70
   1   2  14    4.68    0.56
  -2  -2 -14   73.52    2.90
   2   2  14   68.67    2.79
  -3  -2 -14    2.71    0.54
   0   0   0    0.00    0.00
;
_shelx_hkl_checksum     13980
_shelx_res_file
;
TITL 15060 in P-1
CELL  0.71073   7.6299   7.8609  11.7125   80.160   78.143   85.178
ZERR     2.00   0.0005   0.0005   0.0007    0.001    0.001    0.001
LATT   1
SFAC  C    I    AU   N    CL   H
UNIT  18   2    2    2    8    14
MERG   2
FMAP   2
PLAN   20
ACTA
BOND   $H
L.S.   4
TEMP    23.00
WGHT    0.019000    0.557300
FVAR       0.11105
I1    2    0.546370    0.861956    0.887480    11.00000    0.01797    0.01529 =
         0.01717   -0.00651   -0.00223    0.00269
AU2   3    0.000000    0.000000    0.000000    10.50000    0.01106    0.00938 =
         0.01044   -0.00150   -0.00355   -0.00048
AU1   3    0.500000    0.000000    0.500000    10.50000    0.00681    0.01063 =
         0.00881   -0.00155   -0.00208    0.00010
CL3   5    0.075236    0.007917   -0.200002    11.00000    0.02448    0.01595 =
         0.01087   -0.00170   -0.00295   -0.00237
CL2   5    0.208928    0.016862    0.476986    11.00000    0.00859    0.01911 =
         0.02114   -0.00359   -0.00548    0.00004
CL4   5    0.003758   -0.295521    0.025542    11.00000    0.02327    0.01038 =
         0.01656   -0.00199   -0.00403   -0.00102
C8    1    0.584074    0.621968    0.829010    11.00000    0.01633    0.01335 =
         0.01166   -0.00277   -0.00409    0.00262
C7    1    0.442609    0.518468    0.845289    11.00000    0.01801    0.01837 =
         0.01243   -0.00012   -0.00224   -0.00023
AFIX  43
H7    6    0.332143    0.550673    0.888687    11.00000   -1.20000
AFIX   0
C6    1    0.462086    0.362394    0.796805    11.00000    0.02527    0.02104 =
         0.01328    0.00089   -0.00671    0.00353
AFIX  43
H6    6    0.365460    0.292337    0.809175    11.00000   -1.20000
AFIX   0
C5    1    0.624429    0.316019    0.731686    11.00000    0.02709    0.01315 =
         0.01388   -0.00164   -0.00923   -0.00239
AFIX  43
H5    6    0.635886    0.215548    0.698243    11.00000   -1.20000
AFIX   0
C10   1    0.773711    0.416966    0.714422    11.00000    0.01975    0.01272 =
         0.00768    0.00138   -0.00480    0.00127
C4    1    0.943198    0.373308    0.649345    11.00000    0.02354    0.01325 =
         0.01301   -0.00209   -0.00799    0.00578
AFIX  43
H4    6    0.958937    0.274125    0.614241    11.00000   -1.20000
AFIX   0
N1    4    0.900947    0.666196    0.749401    11.00000    0.01639    0.01252 =
         0.01529   -0.00236   -0.00410    0.00063
C9    1    0.754093    0.571581    0.765607    11.00000    0.01768    0.01254 =
         0.00980    0.00272   -0.00665    0.00082
CL1   5    0.498060   -0.294426    0.538144    11.00000    0.01499    0.01153 =
         0.01755   -0.00137   -0.00371   -0.00051
C3    1    1.086407    0.475746    0.636922    11.00000    0.01381    0.02342 =
         0.01167   -0.00067   -0.00052    0.00547
AFIX  43
H3    6    1.198269    0.445842    0.594219    11.00000   -1.20000
AFIX   0
C2    1    1.061169    0.622847    0.688693    11.00000    0.01593    0.01733 =
         0.01595    0.00259   -0.00535   -0.00290
AFIX  43
H2    6    1.156865    0.692489    0.681179    11.00000   -1.20000
AFIX   0
H99   6    0.890032    0.755050    0.776065    11.00000    0.02595
HKLF 4  1.0  1.00  0.00  0.00  0.00  1.00  0.00  0.00  0.00  1.00
REM  15060 in P-1
REM R1 =  0.0159 for    2407 Fo > 4sig(Fo)  and  0.0167 for all    2482 data
REM    152 parameters refined using      0 restraints
END
WGHT      0.0190      0.5573
REM Highest difference peak  1.187,  deepest hole -0.942,  1-sigma level  0.137
Q1    1   0.4413 -0.0613  0.4564  11.00000  0.05    0.84
Q2    1   0.4794  0.1149  0.4153  11.00000  0.05    0.79
Q3    1   0.0634  0.0594  0.0457  11.00000  0.05    0.77
Q4    1   0.0179 -0.1088  0.0800  11.00000  0.05    0.71
Q5    1   0.4952 -0.1373  0.6751  11.00000  0.05    0.60
Q6    1  -0.0029  0.1381 -0.1782  11.00000  0.05    0.50
Q7    1   0.4463 -0.1275  0.5322  11.00000  0.05    0.49
Q8    1   0.0815 -0.2287  0.0972  11.00000  0.05    0.49
Q9    1   0.4396  0.4413  0.8085  11.00000  0.05    0.48
Q10   1   0.4074  0.1334  0.5147  11.00000  0.05    0.47
Q11   1   0.5059  0.3768  0.7404  11.00000  0.05    0.44
Q12   1   0.6174  0.9306  0.9195  11.00000  0.05    0.43
Q13   1   0.7556  0.5096  0.7277  11.00000  0.05    0.43
Q14   1   0.3423 -0.0625  0.5751  11.00000  0.05    0.43
Q15   1   0.0830  0.1230 -0.0372  11.00000  0.05    0.43
Q16   1   0.6916  0.9036  0.8272  11.00000  0.05    0.42
Q17   1   0.5578  0.7567  0.9628  11.00000  0.05    0.42
Q18   1   0.6814  0.4135  0.6869  11.00000  0.05    0.41
Q19   1   0.4522  0.0478  0.5807  11.00000  0.05    0.40
Q20   1   0.0377 -0.1583 -0.0904  11.00000  0.05    0.40
;
_shelx_res_checksum     46131
_shelxl_version_number      201.4
data_New_Global_Publ_Block
_journal_date_recd_electronic     2015-11-03
_journal_date_accepted     2015-11-25
_journal_name_full     'Acta Crystallographica, Section E'
_journal_year     2015
_journal_volume     71
_journal_issue     12
_journal_page_first     m261
_journal_page_last     m262
_journal_paper_category     HM
_journal_paper_doi     10.1107/S2056989015022574
_journal_coeditor_code     WM5236
_publ_contact_author_name     'James D. Hoefelmeyer'
_publ_contact_author_address
;
Department of Chemistry
University of South Dakota
414 E. Clark St.
Vermillion, SD 57069
USA
;
_publ_contact_author_email     'jhoefelm@usd.edu'
_publ_contact_author_fax     '605-677-6397'
_publ_contact_author_phone     '605-677-6186'
_publ_section_title
;
Crystal structure of 8-iodoquinolinium tetrachloridoaurate(III)
;
loop_
    _publ_author_name
    _publ_author_footnote
    _publ_author_address
    'Onserio, Benard O.' .
;
Department of Chemistry
University of South Dakota
414 E. Clark St.
Vermillion, SD 57069,
USA
;
    'Tamang, Sem Raj' .
;
Department of Chemistry
University of South Dakota
414 E. Clark St.
Vermillion, SD 57069,
USA
;
    'Hoefelmeyer, James D.' .
;
Department of Chemistry
University of South Dakota
414 E. Clark St.
Vermillion, SD 57069,
USA
;
