# Supplementary material for: Crystal structure of 8-iodo­quinolinium tetra­chlorido­aurate(III)
Source: Acta Crystallogr E Crystallogr Commun. 2015 Dec 12;71(Pt 12):m261–2. doi: 10.1107/S2056989015022574 (PMC4719864; doi:10.1107/S2056989015022574)
Supplement: Supplementary file 2 [file e-71-0m261-Isup2.hkl]

data_I                                                                          
_shelx_title ' 15060 in P-1'                                                    
_shelx_refln_list_code          4                                               
_shelx_F_calc_maximum      283.95                                               
_exptl_crystal_F_000       536.00                                               
_reflns_d_resolution_high  0.8295                                               
                                                                                
loop_                                                                           
 _space_group_symop_operation_xyz                                               
 'x, y, z'                                                                      
 '-x, -y, -z'                                                                   
                                                                                
_cell_length_a     7.6299                                                       
_cell_length_b     7.8609                                                       
_cell_length_c    11.7125                                                       
_cell_angle_alpha  80.160                                                       
_cell_angle_beta   78.143                                                       
_cell_angle_gamma  85.178                                                       
                                                                                
_shelx_F_squared_multiplier     1.000                                           
                                                                                
loop_                                                                           
 _refln_index_h                                                                 
 _refln_index_k                                                                 
 _refln_index_l                                                                 
 _refln_F_squared_calc                                                          
 _refln_F_squared_meas                                                          
 _refln_F_squared_sigma                                                         
 _refln_observed_status                                                         
   1   0   0       2906.89       3117.92        52.87 o                         
   2   0   0      80629.72      76964.20      1850.47 o                         
   3   0   0       4621.38       4702.51        79.55 o                         
   4   0   0      31968.40      32346.76       518.81 o                         
   5   0   0         33.32         38.81         7.29 o                         
   6   0   0       6056.98       5888.82       123.10 o                         
   7   0   0        252.14        254.49        16.82 o                         
   8   0   0       2586.08       2605.93        89.81 o                         
  -8   1   0        412.80        500.20        37.04 o                         
  -7   1   0        232.53        220.34        24.89 o                         
  -6   1   0       1205.33       1271.77        36.38 o                         
  -5   1   0       1990.39       1979.36        39.37 o                         
  -4   1   0       4526.42       4418.73        76.80 o                         
  -3   1   0         17.01         25.43         3.13 o                         
  -2   1   0      13535.77      13780.16       221.43 o                         
  -1   1   0         38.57         36.95         7.04 o                         
   0   1   0      30568.16      27424.85      1813.81 o                         
   1   1   0       2699.48       2710.00        45.91 o                         
   2   1   0      34055.29      31306.93       711.84 o                         
   3   1   0       7320.96       7284.16       147.77 o                         
   4   1   0      32142.58      31726.86       589.81 o                         
   5   1   0       1813.91       1769.74        79.60 o                         
   6   1   0      16254.95      15846.21       306.34 o                         
   7   1   0        937.07        951.56        33.40 o                         
   8   1   0       4318.99       4199.48        98.33 o                         
  -8   2   0        451.04        467.34        34.48 o                         
  -7   2   0        294.48        309.44        27.59 o                         
  -6   2   0        464.40        461.82        30.45 o                         
  -5   2   0       4079.14       4117.88        74.59 o                         
  -4   2   0       1471.21       1722.71        34.19 o                         
  -3   2   0       1860.26       1819.77        43.66 o                         
  -2   2   0       1300.37       1361.78        31.80 o                         
  -1   2   0       5584.99       5693.44       109.48 o                         
   0   2   0      20860.43      19973.01       442.40 o                         
   1   2   0        171.08        193.34        14.63 o                         
   2   2   0      10546.75      10236.60       217.27 o                         
   3   2   0       3896.21       4042.40        70.12 o                         
   4   2   0      19383.90      19649.96       370.80 o                         
   5   2   0       2691.29       2642.52        61.82 o                         
   6   2   0       6823.53       6588.49       138.09 o                         
   7   2   0       4535.23       4297.05       134.68 o                         
   8   2   0       4688.20       4529.65        89.45 o                         
  -8   3   0       5442.93       5523.84       160.12 o                         
  -7   3   0        656.10        700.34        41.76 o                         
  -6   3   0       5325.86       5346.02       146.37 o                         
  -5   3   0       1357.34       1390.35        38.51 o                         
  -4   3   0       4421.84       4447.91        93.53 o                         
  -3   3   0       3228.86       3208.52        69.11 o                         
  -2   3   0       6074.20       6514.13       128.29 o                         
  -1   3   0      13613.12      13186.10       214.07 o                         
   0   3   0      26328.43      25570.83       479.84 o                         
   1   3   0       5184.94       4530.96       142.81 o                         
   2   3   0      16904.52      16955.80       564.19 o                         
   3   3   0         15.69         19.86         5.97 o                         
   4   3   0      19818.79      19037.59       361.10 o                         
   5   3   0        485.98        476.52        20.65 o                         
   6   3   0      13858.89      13627.61       268.48 o                         
   7   3   0       3284.57       3301.85        81.21 o                         
   8   3   0      10583.01      10477.16       185.95 o                         
  -7   4   0       1921.33       2076.92        77.15 o                         
  -6   4   0      10982.80      10917.24       274.96 o                         
  -5   4   0         57.64         76.48        10.69 o                         
  -4   4   0       9475.18       9570.10       189.45 o                         
  -3   4   0        130.02        131.20        13.72 o                         
  -2   4   0       7026.90       6966.33       179.51 o                         
  -1   4   0       6552.63       6521.48       110.50 o                         
   0   4   0       7288.57       7194.49       140.87 o                         
   1   4   0       6308.55       5963.57       104.69 o                         
   2   4   0       1977.32       1962.65        43.55 o                         
   3   4   0       1812.61       1767.83        36.97 o                         
   4   4   0       6231.00       5991.45       149.66 o                         
   5   4   0        315.30        333.07        28.24 o                         
   6   4   0       6017.88       5662.65       123.88 o                         
   7   4   0        584.61        552.49        27.69 o                         
   8   4   0       6972.09       6737.82       150.18 o                         
  -7   5   0       2765.62       2913.76        98.76 o                         
  -6   5   0       8704.22       8912.14       185.54 o                         
  -5   5   0        926.95        974.40        33.20 o                         
  -4   5   0      12905.71      12869.18       252.65 o                         
  -3   5   0       1438.67       1397.29        38.95 o                         
  -2   5   0       7344.03       7110.10       144.17 o                         
  -1   5   0       1200.27       1265.35        44.62 o                         
   0   5   0       6554.18       6505.04       130.37 o                         
   1   5   0       2295.87       2318.33        47.62 o                         
   2   5   0        166.98        190.37        13.72 o                         
   3   5   0       2404.86       2365.00        48.69 o                         
   4   5   0        466.83        494.36        32.36 o                         
   5   5   0       1826.19       1731.59        48.85 o                         
   6   5   0        152.13        152.85        15.94 o                         
   7   5   0          4.37          9.64         8.51 o                         
  -6   6   0       8284.40       8273.88       175.89 o                         
  -5   6   0       1493.93       1502.06        46.05 o                         
  -4   6   0      10769.25      10711.97       215.72 o                         
  -3   6   0       2671.74       2690.55        68.02 o                         
  -2   6   0      19507.59      19616.26       375.89 o                         
  -1   6   0        193.94        231.47        16.07 o                         
   0   6   0      22678.41      22652.70       432.49 o                         
   1   6   0         26.19         32.64         9.25 o                         
   2   6   0      10606.62      10464.31       181.03 o                         
   3   6   0        134.44        144.17        10.88 o                         
   4   6   0       4121.29       4142.79        96.30 o                         
   5   6   0        592.90        628.64        59.19 o                         
   6   6   0        912.61        917.62        34.70 o                         
   7   6   0         91.24         96.20        19.29 o                         
  -5   7   0          3.28         10.80        10.45 o                         
  -4   7   0      15474.67      15237.64       302.03 o                         
  -3   7   0       1482.36       1442.24        44.71 o                         
  -2   7   0      21937.41      22032.83       423.75 o                         
  -1   7   0        526.40        483.09        29.34 o                         
   0   7   0      27047.28      27432.15       614.79 o                         
   1   7   0       1397.36       1433.08        45.19 o                         
   2   7   0       9927.19       9923.70       200.46 o                         
   3   7   0        412.91        404.30        19.77 o                         
   4   7   0       9914.05       9638.03       250.63 o                         
   5   7   0          0.17         -3.28        12.97 o                         
   6   7   0       3126.90       3135.71       163.39 o                         
  -4   8   0       1474.95       1465.36        49.01 o                         
  -3   8   0         85.75        107.08        14.64 o                         
  -2   8   0       6197.51       6237.50       138.16 o                         
  -1   8   0         41.35         64.93        18.65 o                         
   0   8   0      11711.15      11722.59       293.09 o                         
   1   8   0        952.51       1004.75        59.19 o                         
   2   8   0      10618.12      10130.39       275.69 o                         
   3   8   0       1062.17       1237.86        64.81 o                         
   4   8   0       7364.09       7666.70       225.42 o                         
   5   8   0        528.49        516.53        36.26 o                         
  -1   9   0        822.66        856.15        45.81 o                         
   0   9   0       4375.24       4496.52       188.53 o                         
   1   9   0        118.05        119.74        19.26 o                         
   2   9   0       3832.99       3674.03       114.47 o                         
  -2  -9   1        875.46        866.82        52.71 o                         
  -1  -9   1       1140.82       1003.85        57.57 o                         
   0  -9   1        385.06        416.60        32.04 o                         
   1  -9   1       1049.14        961.92        47.22 o                         
  -4  -8   1         24.58         21.69        28.79 o                         
  -3  -8   1        418.99        652.75        74.60 o                         
  -2  -8   1        843.80        877.82        41.87 o                         
  -1  -8   1        156.08        178.59        20.63 o                         
   0  -8   1        985.06        994.17        37.31 o                         
   1  -8   1        251.52        248.62        20.76 o                         
   2  -8   1       1724.16       1810.87        60.82 o                         
   3  -8   1       2007.13       2018.68        59.15 o                         
   4  -8   1        632.00        656.18        32.24 o                         
  -6  -7   1        361.22        503.55        80.28 o                         
  -5  -7   1      10055.70      10574.99       488.14 o                         
  -4  -7   1       1225.30       1264.56        67.71 o                         
  -3  -7   1       7993.52       8183.05       237.35 o                         
  -2  -7   1         18.66         34.60         7.72 o                         
  -1  -7   1      10136.28       9931.82       248.70 o                         
   0  -7   1        403.61        391.86        22.27 o                         
   1  -7   1       3459.72       3505.27        83.71 o                         
   2  -7   1       2601.19       2713.78        68.83 o                         
   3  -7   1       4906.04       5028.27       112.72 o                         
   4  -7   1       2882.87       2886.51        73.97 o                         
   5  -7   1       1308.84       1341.87        45.49 o                         
  -6  -6   1        898.61        967.89        54.92 o                         
  -5  -6   1       8836.73       9173.38       192.54 o                         
  -4  -6   1       4034.89       4167.40        98.01 o                         
  -3  -6   1      14823.09      15105.69       255.42 o                         
  -2  -6   1       1071.93       1071.52        66.90 o                         
  -1  -6   1      13741.15      13657.26       231.11 o                         
   0  -6   1        328.40        332.44        19.12 o                         
   1  -6   1       9496.80       9553.50       191.72 o                         
   2  -6   1       1095.34       1103.98        34.91 o                         
   3  -6   1       7851.88       7970.50       163.89 o                         
   4  -6   1       1555.95       1580.21        46.19 o                         
   5  -6   1       2961.19       2995.11        75.01 o                         
   6  -6   1        798.97        877.26        29.09 o                         
  -7  -5   1       3705.68       3584.10        90.43 o                         
  -6  -5   1         28.46         41.22        11.44 o                         
  -5  -5   1       5697.85       5587.96       123.83 o                         
  -4  -5   1       3756.39       3639.23        85.51 o                         
  -3  -5   1      10272.76      10488.53       180.07 o                         
  -2  -5   1       2845.74       2821.10        93.48 o                         
  -1  -5   1      15282.25      15246.08       345.97 o                         
   0  -5   1       4256.53       4200.70        76.55 o                         
   1  -5   1       7701.09       7371.37       148.39 o                         
   2  -5   1        113.76        107.37        10.95 o                         
   3  -5   1       9776.55       9859.94       195.38 o                         
   4  -5   1        584.92        576.16        24.02 o                         
   5  -5   1        869.01        944.55        32.97 o                         
   6  -5   1        467.79        473.35        20.15 o                         
   7  -5   1        832.74        804.55        45.35 o                         
  -8  -4   1        664.34        582.02        49.54 o                         
  -7  -4   1       3973.89       3891.69        94.34 o                         
  -6  -4   1        554.87        539.06        26.99 o                         
  -5  -4   1       3150.45       3247.05        77.30 o                         
  -4  -4   1        615.29        621.26        32.65 o                         
  -3  -4   1      10932.41      10767.47       266.73 o                         
  -2  -4   1        849.84        825.90        21.55 o                         
  -1  -4   1      32077.21      30464.42       821.21 o                         
   0  -4   1       5866.00       5854.27       101.15 o                         
   1  -4   1      45211.64      42947.76       688.49 o                         
   2  -4   1       1561.01       1589.59        39.58 o                         
   3  -4   1      39354.53      38838.57       721.54 o                         
   4  -4   1        880.13        871.77        38.63 o                         
   5  -4   1      11688.30      11783.14       232.37 o                         
   6  -4   1        325.39        343.31        19.26 o                         
   7  -4   1       4775.91       4915.90       156.90 o                         
  -8  -3   1        617.02        692.01        37.54 o                         
  -7  -3   1       4087.62       3918.96        93.05 o                         
  -6  -3   1       1135.29       1091.00        36.02 o                         
  -5  -3   1       2273.20       2267.20        57.06 o                         
  -4  -3   1         90.67         80.39        10.14 o                         
  -3  -3   1      13281.20      13303.05       256.18 o                         
  -2  -3   1        486.15        520.99        19.19 o                         
  -1  -3   1      27006.15      26172.63       487.95 o                         
   0  -3   1       1519.72       1496.61        29.63 o                         
   1  -3   1      35487.28      33975.36       949.90 o                         
   2  -3   1        986.67        990.20        39.72 o                         
   3  -3   1      52143.86      52329.82       968.42 o                         
   4  -3   1       3188.38       3295.82        72.47 o                         
   5  -3   1      27551.98      27186.36       510.95 o                         
   6  -3   1       2433.14       2407.59        78.23 o                         
   7  -3   1      18419.32      17959.43       434.51 o                         
   8  -3   1        131.45        162.97        24.00 o                         
  -8  -2   1        156.59        194.78        19.27 o                         
  -7  -2   1       2883.61       2630.05        67.67 o                         
  -6  -2   1       1754.10       1679.58        52.88 o                         
  -5  -2   1        325.49        333.93        20.48 o                         
  -4  -2   1        959.12        936.84        31.79 o                         
  -3  -2   1        199.08        243.26        16.74 o                         
  -2  -2   1       6058.67       5967.95       114.62 o                         
  -1  -2   1        365.75        376.67        15.80 o                         
   0  -2   1        516.55        530.21        12.53 o                         
   1  -2   1       3555.40       3586.71        63.48 o                         
   2  -2   1       1223.79       1340.29        31.30 o                         
   3  -2   1      27814.57      28518.45       528.02 o                         
   4  -2   1        292.10        295.04         9.91 o                         
   5  -2   1      12791.50      12649.46       209.68 o                         
   6  -2   1       2146.79       2065.75        68.31 o                         
   7  -2   1      11994.78      11724.77       523.82 o                         
   8  -2   1       1196.91       1273.21        56.67 o                         
  -8  -1   1        272.69        307.87        21.54 o                         
  -7  -1   1       9600.35       9038.53       185.69 o                         
  -6  -1   1        277.89        303.13        17.75 o                         
  -5  -1   1       1263.00       1228.98        35.05 o                         
  -4  -1   1          7.23         18.33         6.31 o                         
  -3  -1   1       2000.36       2111.02        47.22 o                         
  -2  -1   1       7859.56       8034.57       131.90 o                         
  -1  -1   1       1376.03       1496.76        27.53 o                         
   0  -1   1       6460.18       6295.81       119.37 o                         
   1  -1   1      10124.81      11153.87       206.92 o                         
   2  -1   1      11618.53      12128.38       195.69 o                         
   3  -1   1       9417.59       9705.07       159.02 o                         
   4  -1   1        375.31        373.60        11.94 o                         
   5  -1   1       5702.95       5631.95        97.88 o                         
   6  -1   1        468.17        474.32        19.83 o                         
   7  -1   1       8737.27       8549.27       308.13 o                         
   8  -1   1        904.68        937.47        88.79 o                         
  -8   0   1        947.52        946.40        50.35 o                         
  -7   0   1      20779.88      20457.20       393.70 o                         
  -6   0   1       1317.83       1327.85        47.51 o                         
  -5   0   1      18528.96      18249.44       346.90 o                         
  -4   0   1       2347.14       2475.55        45.94 o                         
  -3   0   1      22943.91      23712.86       380.77 o                         
  -2   0   1       1166.39       1240.10        23.51 o                         
  -1   0   1      21052.34      23026.80       430.35 o                         
   0   0   1       2309.24       2070.14        84.67 o                         
   1   0   1       5149.14       6029.02       139.89 o                         
   2   0   1      18835.12      19392.17       463.02 o                         
   3   0   1      19435.53      20591.06       332.01 o                         
   4   0   1       4297.03       4242.88        74.20 o                         
   5   0   1       7307.40       7365.61       183.21 o                         
   6   0   1        164.71        197.99        21.45 o                         
   7   0   1      14420.39      14572.80       284.97 o                         
   8   0   1         56.49         69.65        18.75 o                         
   9   0   1       6051.67       6050.19       173.61 o                         
  -8   1   1        602.56        568.14        39.26 o                         
  -7   1   1      15212.55      15139.88       370.54 o                         
  -6   1   1       3711.95       3748.40        83.82 o                         
  -5   1   1      16952.93      17041.88       324.93 o                         
  -4   1   1       7991.18       8244.89       159.29 o                         
  -3   1   1      39746.16      42311.05       680.47 o                         
  -2   1   1       1974.56       2021.39        36.16 o                         
  -1   1   1      24239.69      25253.09       409.30 o                         
   0   1   1        326.09        340.94        14.04 o                         
   1   1   1      20671.67      21496.73       385.17 o                         
   2   1   1       9494.83       9930.89       169.29 o                         
   3   1   1       8150.44       8394.18       150.04 o                         
   4   1   1       4609.95       4476.58        91.99 o                         
   5   1   1       1080.31       1196.93        33.12 o                         
   6   1   1       3176.58       3165.35        61.71 o                         
   7   1   1       1261.16       1288.86        39.22 o                         
   8   1   1        631.33        723.56        30.30 o                         
   9   1   1       1201.68       1158.30        56.78 o                         
  -8   2   1         75.71         87.89        21.49 o                         
  -7   2   1       6767.68       6748.21       191.77 o                         
  -6   2   1       1363.18       1309.31        51.63 o                         
  -5   2   1       6319.83       6262.69       109.01 o                         
  -4   2   1       7846.83       8041.84       135.22 o                         
  -3   2   1      16272.00      16385.61       265.86 o                         
  -2   2   1       4971.36       4974.11        84.34 o                         
  -1   2   1      22153.86      22556.77      1317.66 o                         
   0   2   1       6740.64       6892.95       192.23 o                         
   1   2   1      27254.13      25929.43       750.82 o                         
   2   2   1        683.88        742.41        16.19 o                         
   3   2   1      21328.64      21729.92       349.60 o                         
   4   2   1        470.95        478.99        17.56 o                         
   5   2   1       1212.42       1246.06        35.04 o                         
   6   2   1        931.34        899.11        25.20 o                         
   7   2   1       1351.92       1395.48        42.42 o                         
   8   2   1        725.78        744.12        31.69 o                         
   9   2   1        124.98        183.52        20.01 o                         
  -8   3   1       1028.03       1094.91        57.17 o                         
  -7   3   1       3864.72       4075.66       122.92 o                         
  -6   3   1         97.55         76.69        16.06 o                         
  -5   3   1       6182.32       6208.18       128.51 o                         
  -4   3   1        880.04        883.92        26.93 o                         
  -3   3   1      30909.96      31708.18       508.43 o                         
  -2   3   1       2074.74       2004.25        37.30 o                         
  -1   3   1      54671.72      51897.82      1365.00 o                         
   0   3   1       9463.83       9254.31       254.44 o                         
   1   3   1      60293.46      52870.39      2176.91 o                         
   2   3   1        938.02        954.52        18.79 o                         
   3   3   1      36753.48      34600.20       632.94 o                         
   4   3   1       1306.92       1318.73        27.93 o                         
   5   3   1      12502.92      12388.81       242.69 o                         
   6   3   1          2.72         -1.48         5.87 o                         
   7   3   1       7819.69       7824.91       164.58 o                         
   8   3   1        106.07        116.96        16.11 o                         
  -7   4   1       3182.03       3128.77       102.45 o                         
  -6   4   1        593.66        615.66        35.40 o                         
  -5   4   1       1520.01       1591.44        43.81 o                         
  -4   4   1        302.21        291.96        16.24 o                         
  -3   4   1      11247.75      11424.25       221.81 o                         
  -2   4   1         31.98         25.07         7.09 o                         
  -1   4   1      15994.02      15066.55       278.43 o                         
   0   4   1       1924.14       1873.97        36.65 o                         
   1   4   1      41916.28      38691.20      1449.99 o                         
   2   4   1        524.45        526.75        59.94 o                         
   3   4   1      48094.46      45364.25       900.68 o                         
   4   4   1       2993.23       2961.46        56.39 o                         
   5   4   1      22549.23      22359.63       368.05 o                         
   6   4   1        820.51        782.07        29.59 o                         
   7   4   1      11404.29      11393.85       232.38 o                         
   8   4   1        217.69        222.34        32.83 o                         
  -7   5   1        779.60        816.11        47.36 o                         
  -6   5   1        336.81        400.29        32.29 o                         
  -5   5   1        209.74        237.34        16.84 o                         
  -4   5   1        486.38        504.53        22.40 o                         
  -3   5   1        181.49        208.76        23.40 o                         
  -2   5   1       2352.26       2264.42        54.35 o                         
  -1   5   1       1591.84       1680.32        42.56 o                         
   0   5   1        192.60        184.71         9.28 o                         
   1   5   1       8610.97       8257.78       142.63 o                         
   2   5   1        296.80        312.43        12.73 o                         
   3   5   1      15761.93      15335.76       393.64 o                         
   4   5   1       1615.55       1593.64        43.74 o                         
   5   5   1       7581.56       7791.59       162.69 o                         
   6   5   1       1450.23       1500.96        59.18 o                         
   7   5   1       7973.61       8158.20       220.19 o                         
   8   5   1        952.95       1097.58        54.39 o                         
  -6   6   1          1.26          0.78        13.98 o                         
  -5   6   1        946.58        941.81        34.51 o                         
  -4   6   1       1415.40       1352.97        41.16 o                         
  -3   6   1       2584.42       2524.16        62.81 o                         
  -2   6   1       3433.14       3429.13        78.94 o                         
  -1   6   1        646.65        669.62        25.09 o                         
   0   6   1       2383.36       2278.17        57.53 o                         
   1   6   1       3670.70       3714.06        71.96 o                         
   2   6   1       3126.60       3109.83        96.91 o                         
   3   6   1       4471.96       4396.78        83.98 o                         
   4   6   1          1.04         -4.49        10.95 o                         
   5   6   1       6513.68       6216.17       171.63 o                         
   6   6   1        222.67        188.78        23.11 o                         
   7   6   1       8175.35       8511.61       232.12 o                         
  -5   7   1       6866.00       6900.59       151.00 o                         
  -4   7   1        465.63        471.68        34.73 o                         
  -3   7   1       8004.91       8037.44       195.17 o                         
  -2   7   1        465.32        474.30        38.92 o                         
  -1   7   1       5093.04       4989.99       140.88 o                         
   0   7   1       1614.70       1678.35        56.99 o                         
   1   7   1       6015.35       5714.65       155.24 o                         
   2   7   1       5108.95       4956.28       109.04 o                         
   3   7   1       8034.52       7975.07       211.17 o                         
   4   7   1        666.54        667.29        36.99 o                         
   5   7   1       4139.17       4158.69       127.43 o                         
   6   7   1         98.97        110.37        37.71 o                         
  -4   8   1       1393.27       1461.98        53.89 o                         
  -3   8   1       6707.88       6942.12       151.61 o                         
  -2   8   1        258.22        280.88        27.23 o                         
  -1   8   1       2700.21       2665.99        87.57 o                         
   0   8   1         71.21         99.94        18.65 o                         
   1   8   1       3400.96       3244.39       100.78 o                         
   2   8   1       2063.59       2077.60        89.20 o                         
   3   8   1       1178.41       1182.25        38.28 o                         
   4   8   1        795.48        814.14        42.41 o                         
   5   8   1        681.97        652.14        40.03 o                         
  -2   9   1        659.55        732.46        42.61 o                         
  -1   9   1       6564.98       6323.56       176.53 o                         
   0   9   1        406.74        394.00        31.17 o                         
   1   9   1       6071.75       6014.34       169.27 o                         
   2   9   1        207.49        242.06        33.65 o                         
   3   9   1       2106.95       1953.38       137.04 o                         
   0  -9   2       6767.29       6759.38       244.88 o                         
  -4  -8   2       2112.76       2153.66        94.06 o                         
  -2  -8   2        930.23        927.43        42.29 o                         
  -1  -8   2       1185.04       1192.15        50.70 o                         
   0  -8   2       4914.98       4870.00       238.80 o                         
   1  -8   2        867.11        948.35        37.41 o                         
   2  -8   2       5858.29       6043.30       162.82 o                         
   3  -8   2       1585.51       1588.34        50.75 o                         
  -5  -7   2       1256.86       1190.35        63.25 o                         
  -4  -7   2       3720.62       3835.61       237.18 o                         
  -3  -7   2        809.59        800.47        32.65 o                         
  -2  -7   2       4797.33       4906.27        94.66 o                         
  -1  -7   2          5.30          4.67         9.00 o                         
   0  -7   2       8400.62       8514.88       177.37 o                         
   1  -7   2         39.88         55.08        14.16 o                         
   2  -7   2      12790.13      12903.81       257.01 o                         
   3  -7   2       1555.33       1542.50        47.29 o                         
   4  -7   2      11814.97      12204.70       246.50 o                         
   5  -7   2       1021.82       1024.74        38.98 o                         
  -6  -6   2       3508.35       3515.14        95.08 o                         
  -5  -6   2        969.11       1030.83        38.21 o                         
  -4  -6   2       4721.10       4665.98       125.67 o                         
  -3  -6   2       1357.78       1357.03        40.73 o                         
  -2  -6   2        475.45        482.30        18.55 o                         
  -1  -6   2        582.20        576.08        19.79 o                         
   0  -6   2       2851.73       2972.67        71.81 o                         
   1  -6   2       1003.10       1029.48        33.61 o                         
   2  -6   2       5081.86       5199.55       112.28 o                         
   3  -6   2         51.54         55.44        10.90 o                         
   4  -6   2      12561.10      12589.62       250.30 o                         
   5  -6   2         40.69         42.50        11.00 o                         
   6  -6   2      13709.99      13918.40       278.71 o                         
  -7  -5   2        391.49        487.36        54.85 o                         
  -6  -5   2       4737.54       4849.55       264.84 o                         
  -5  -5   2          1.01          5.79         8.52 o                         
  -4  -5   2       3261.54       3348.22       123.25 o                         
  -3  -5   2        177.02        184.03        11.70 o                         
  -2  -5   2        164.50        208.44        15.11 o                         
  -1  -5   2        579.44        581.87        18.64 o                         
   0  -5   2        227.46        259.50        11.29 o                         
   1  -5   2       3451.49       3317.99        74.13 o                         
   2  -5   2        471.49        489.38        20.69 o                         
   3  -5   2        960.63        987.19        31.66 o                         
   4  -5   2       1049.61       1115.97        35.29 o                         
   5  -5   2        846.81        902.06        32.14 o                         
   6  -5   2       4422.60       4303.05        98.98 o                         
   7  -5   2         57.22         62.06        18.75 o                         
  -7  -4   2       1041.63        957.82        48.50 o                         
  -6  -4   2      11810.77      11894.39       283.96 o                         
  -5  -4   2        463.79        481.78        23.89 o                         
  -4  -4   2      19863.59      19942.89       463.20 o                         
  -3  -4   2        587.92        590.62        18.19 o                         
  -2  -4   2      10458.91      11030.31       165.34 o                         
  -1  -4   2         55.80         69.79        20.44 o                         
   0  -4   2       7139.62       7261.79       123.76 o                         
   1  -4   2       2932.91       2914.33        53.40 o                         
   2  -4   2       1078.80       1148.94        31.51 o                         
   3  -4   2       2076.60       2089.81        50.63 o                         
   4  -4   2       1752.53       1859.11        47.55 o                         
   5  -4   2       4059.44       4107.60        91.16 o                         
   6  -4   2       3969.43       4059.54       118.33 o                         
   7  -4   2        203.29        170.60        23.33 o                         
  -8  -3   2      10439.62      10439.73       218.84 o                         
  -7  -3   2        763.31        681.27        30.72 o                         
  -6  -3   2      17073.77      16446.79       321.56 o                         
  -5  -3   2       1081.37       1048.04        34.49 o                         
  -4  -3   2      35707.95      35069.14       934.02 o                         
  -3  -3   2       5745.18       5735.17       100.51 o                         
  -2  -3   2      21092.40      20975.69       352.05 o                         
  -1  -3   2       5779.64       5811.89       101.01 o                         
   0  -3   2      32565.35      32757.57       526.14 o                         
   1  -3   2         39.22         40.58         7.15 o                         
   2  -3   2      18457.01      18869.38       304.53 o                         
   3  -3   2        292.37        270.83        13.83 o                         
   4  -3   2      13489.40      14075.47       269.85 o                         
   5  -3   2       5526.72       5352.53       141.53 o                         
   6  -3   2       6864.77       7078.39       146.44 o                         
   7  -3   2       1498.54       1556.17        60.79 o                         
   8  -3   2       1739.30       1680.53        68.19 o                         
  -8  -2   2       2800.43       2675.71        72.24 o                         
  -7  -2   2         12.77         40.89        17.09 o                         
  -6  -2   2       8915.97       8670.16       177.16 o                         
  -5  -2   2        457.57        431.88        20.55 o                         
  -4  -2   2      18980.11      18296.60       482.34 o                         
  -3  -2   2       6160.28       6133.62       119.56 o                         
  -2  -2   2      20526.69      20158.89       573.25 o                         
  -1  -2   2      13100.82      12552.09       301.93 o                         
   0  -2   2      30058.56      29937.85       483.26 o                         
   1  -2   2       4568.21       4760.45       100.65 o                         
   2  -2   2      18083.45      17945.98       289.15 o                         
   3  -2   2       1448.43       1429.12        28.50 o                         
   4  -2   2       7723.10       7509.79       126.56 o                         
   5  -2   2       1356.85       1380.84        36.78 o                         
   6  -2   2       4304.75       4162.98       116.36 o                         
   7  -2   2        648.29        685.15        37.20 o                         
   8  -2   2        679.48        663.59        40.50 o                         
  -8  -1   2        995.79        919.31        36.44 o                         
  -7  -1   2        935.71        887.45        33.57 o                         
  -6  -1   2        586.52        587.14        25.19 o                         
  -5  -1   2       2301.94       2217.74        67.47 o                         
  -4  -1   2       6764.74       6789.60       135.88 o                         
  -3  -1   2        722.08        738.70        17.23 o                         
  -2  -1   2       7719.78       7338.70       122.10 o                         
  -1  -1   2       7425.40       7275.85       187.61 o                         
   0  -1   2      60685.34      61418.85       988.57 o                         
   1  -1   2       6591.48       6846.11       112.10 o                         
   2  -1   2      30628.99      31438.08       508.41 o                         
   3  -1   2       7178.00       7299.82       121.44 o                         
   4  -1   2      29024.41      29359.57       471.46 o                         
   5  -1   2         64.83         80.55         6.91 o                         
   6  -1   2      11405.03      11213.93       219.49 o                         
   7  -1   2        254.54        281.05        26.23 o                         
   8  -1   2       2451.85       2339.21        81.44 o                         
   9  -1   2        188.22        229.38        27.99 o                         
  -8   0   2       3896.72       3937.50       123.99 o                         
  -7   0   2        945.28        918.09        33.03 o                         
  -6   0   2       5854.96       5822.01       123.74 o                         
  -5   0   2       4274.74       4205.96        91.19 o                         
  -4   0   2      10042.79      10393.26       172.10 o                         
  -3   0   2        869.78        865.35        19.04 o                         
  -2   0   2      10468.04      11131.91       253.51 o                         
  -1   0   2        220.41        242.11        13.34 o                         
   0   0   2      21827.60      20150.64       616.73 o                         
   1   0   2       1331.71       1250.77        27.50 o                         
   2   0   2      44171.08      43664.49       821.03 o                         
   3   0   2       5888.11       6058.36       118.50 o                         
   4   0   2      54351.98      52464.65      1264.66 o                         
   5   0   2        707.75        707.88        23.44 o                         
   6   0   2      37056.89      36312.22       677.45 o                         
   7   0   2       1056.29       1060.38        33.56 o                         
   8   0   2      10747.03      10411.52       283.40 o                         
   9   0   2         88.49         95.00        20.86 o                         
  -8   1   2       5209.90       5394.35       157.47 o                         
  -7   1   2         49.09         56.86        19.09 o                         
  -6   1   2       3925.09       3760.23        85.19 o                         
  -5   1   2       2620.73       2602.99        61.06 o                         
  -4   1   2       3233.00       3325.04        60.34 o                         
  -3   1   2        747.41        692.53        16.89 o                         
  -2   1   2        204.61        210.98         8.19 o                         
  -1   1   2       1835.46       1786.27        37.77 o                         
   0   1   2      17219.97      18666.53       348.29 o                         
   1   1   2       1232.68       1306.77        23.80 o                         
   2   1   2      17455.61      17800.14       287.61 o                         
   3   1   2        546.87        548.30        23.17 o                         
   4   1   2      33133.17      32311.98       518.80 o                         
   5   1   2        137.03        135.36        11.86 o                         
   6   1   2      19836.52      19693.89       375.37 o                         
   7   1   2       3469.00       3442.83        79.87 o                         
   8   1   2      11136.14      11235.16       227.21 o                         
   9   1   2        774.27        806.72        46.62 o                         
  -8   2   2       5353.58       5585.68       162.78 o                         
  -7   2   2        841.68        919.16        51.08 o                         
  -6   2   2       4270.50       4418.46       125.95 o                         
  -5   2   2        525.14        561.64        21.27 o                         
  -4   2   2       2166.28       2258.92        43.73 o                         
  -3   2   2        933.73        947.11        21.18 o                         
  -2   2   2        370.91        426.27        18.14 o                         
  -1   2   2       4641.65       4506.29        97.26 o                         
   0   2   2        548.10        544.22        13.42 o                         
   1   2   2       6589.54       6655.46       110.61 o                         
   2   2   2        219.93        245.17         9.51 o                         
   3   2   2       1789.46       1728.24        33.26 o                         
   4   2   2       3366.82       3313.60        59.77 o                         
   5   2   2       1492.11       1542.75        43.84 o                         
   6   2   2       8083.06       8261.59       167.56 o                         
   7   2   2        421.89        451.74        22.51 o                         
   8   2   2       5734.78       5772.34       127.86 o                         
   9   2   2        406.04        498.75        31.74 o                         
  -8   3   2      11544.76      11966.83       309.78 o                         
  -7   3   2       1272.56       1387.89        59.79 o                         
  -6   3   2      20205.45      20424.23       487.34 o                         
  -5   3   2        395.78        417.75        18.98 o                         
  -4   3   2      20346.39      20253.66       383.67 o                         
  -3   3   2       1232.92       1258.42        26.65 o                         
  -2   3   2       6904.81       6984.39       193.35 o                         
  -1   3   2        268.66        275.93         9.18 o                         
   0   3   2       4483.95       4285.62        73.78 o                         
   1   3   2       4803.00       4788.81       116.57 o                         
   2   3   2       2155.36       2169.10        40.53 o                         
   3   3   2       4612.62       4526.37        79.24 o                         
   4   3   2       9613.58      10168.97       169.83 o                         
   5   3   2       5010.91       5150.90       109.41 o                         
   6   3   2       7189.47       7308.93       151.71 o                         
   7   3   2         25.54         68.06        18.72 o                         
   8   3   2       4771.84       4642.48       113.97 o                         
  -7   4   2       1881.52       1891.08       128.12 o                         
  -6   4   2      17540.07      18074.41       495.03 o                         
  -5   4   2       1997.53       1924.40        50.22 o                         
  -4   4   2      29877.04      29827.53       560.66 o                         
  -3   4   2       8169.69       7908.23       157.66 o                         
  -2   4   2      23348.25      23942.06       626.99 o                         
  -1   4   2       1774.90       1708.39        34.00 o                         
   0   4   2      35695.94      34324.64       561.08 o                         
   1   4   2         33.00         56.34        13.23 o                         
   2   4   2      10613.94      10726.76       178.92 o                         
   3   4   2       1684.38       1708.04        34.95 o                         
   4   4   2       9161.51       9385.95       159.19 o                         
   5   4   2       5318.93       5247.26       112.71 o                         
   6   4   2       3043.28       3276.66        78.20 o                         
   7   4   2        563.47        558.88        36.11 o                         
   8   4   2       2600.42       2740.65        93.13 o                         
  -7   5   2         35.82         41.11        18.04 o                         
  -6   5   2       5087.06       5178.62       148.81 o                         
  -5   5   2        300.25        321.70        18.97 o                         
  -4   5   2       7016.77       6682.33       139.27 o                         
  -3   5   2       4371.69       4173.11        91.30 o                         
  -2   5   2      10249.37       9336.96       229.55 o                         
  -1   5   2       4944.74       4780.44        84.73 o                         
   0   5   2      15705.29      14861.19       431.62 o                         
   1   5   2       2424.62       2395.30        48.32 o                         
   2   5   2       9703.70       9714.75       312.26 o                         
   3   5   2         99.03         92.64         7.55 o                         
   4   5   2       6835.19       6571.43       116.69 o                         
   5   5   2       1626.63       1714.95        62.07 o                         
   6   5   2       2514.46       2463.76        83.70 o                         
   7   5   2        514.26        585.72       107.03 o                         
   8   5   2        632.05        618.32        60.00 o                         
  -6   6   2       2699.00       2712.05        94.49 o                         
  -5   6   2        437.20        494.16        40.82 o                         
  -4   6   2       7811.43       7916.76       214.18 o                         
  -3   6   2       1818.18       1755.25        47.83 o                         
  -2   6   2       9027.88       8566.46       185.08 o                         
  -1   6   2       1984.72       2013.92        60.33 o                         
   0   6   2      20049.99      19346.25       742.08 o                         
   1   6   2       2910.28       2804.24        78.10 o                         
   2   6   2      11410.66      11096.79       352.22 o                         
   3   6   2       1152.36        989.32       100.13 o                         
   4   6   2      16028.75      15466.10       630.85 o                         
   5   6   2          9.52         14.33        15.41 o                         
   6   6   2       4829.52       4718.19       140.35 o                         
   7   6   2         16.49         21.11        19.46 o                         
  -5   7   2       1363.50       1388.78        46.12 o                         
  -4   7   2       2414.17       2426.48        64.76 o                         
  -3   7   2          5.78        124.87        38.92 o                         
  -2   7   2       5489.52       5483.04       168.56 o                         
  -1   7   2         59.95         86.02        15.16 o                         
   0   7   2      16856.23      15893.12       385.63 o                         
   1   7   2        916.87        851.98        39.22 o                         
   2   7   2      23713.31      23012.97       518.85 o                         
   3   7   2       1245.09       1216.73        36.81 o                         
   4   7   2      25196.05      23964.92      1008.72 o                         
   5   7   2        276.12        328.08        31.22 o                         
   6   7   2      13212.65      13092.53       336.95 o                         
  -4   8   2        303.17        229.58        30.00 o                         
  -3   8   2        395.18        377.18        45.81 o                         
  -2   8   2        260.10        275.05        27.17 o                         
  -1   8   2        877.51        848.29        41.76 o                         
   0   8   2       2905.21       2814.29        91.13 o                         
   1   8   2          2.76         -7.30         9.43 o                         
   2   8   2       3250.75       3063.23       143.52 o                         
   3   8   2         86.87         85.93        11.84 o                         
   4   8   2       9259.25       8846.99       237.46 o                         
   5   8   2        100.18         79.59        17.98 o                         
  -2   9   2        125.75        122.69        21.03 o                         
  -1   9   2       1007.44       1050.55        51.07 o                         
   0   9   2        213.95        204.21        24.80 o                         
   1   9   2        831.82        786.13        42.77 o                         
   2   9   2        320.38        311.40        27.77 o                         
   3   9   2        610.16        549.16        44.29 o                         
  -3  -8   3       5135.75       5036.29       212.45 o                         
  -2  -8   3          6.73         41.65        14.08 o                         
  -1  -8   3       6585.09       6755.39       180.78 o                         
   0  -8   3          2.75         -7.59        10.95 o                         
   1  -8   3        548.69        526.99        57.98 o                         
   2  -8   3        101.52        129.20        19.79 o                         
   3  -8   3        402.61        458.03        32.07 o                         
  -5  -7   3       9481.20       9359.80       385.16 o                         
  -4  -7   3        623.83        636.58        65.27 o                         
  -3  -7   3      13778.27      13305.15       710.72 o                         
  -2  -7   3        440.60        376.03        78.41 o                         
  -1  -7   3      11848.50      12334.06       548.15 o                         
   0  -7   3       1184.00       1277.32        54.73 o                         
   1  -7   3       6976.27       6951.78       194.43 o                         
   2  -7   3        252.47        255.85        16.61 o                         
   3  -7   3       6639.83       6855.91       147.30 o                         
   4  -7   3        170.31        196.18        18.72 o                         
   5  -7   3       4090.81       4146.41        99.84 o                         
  -6  -6   3        307.06        319.67        28.60 o                         
  -5  -6   3       9706.56       9735.62       243.86 o                         
  -4  -6   3        356.33        362.91        26.51 o                         
  -3  -6   3      15135.40      14207.28       674.64 o                         
  -2  -6   3        654.71        681.44        26.92 o                         
  -1  -6   3      25480.71      25681.59       421.53 o                         
   0  -6   3       4085.26       4262.49        81.62 o                         
   1  -6   3      15007.31      15235.17       255.34 o                         
   2  -6   3       3024.63       3047.85        62.13 o                         
   3  -6   3      15691.56      16147.10       313.92 o                         
   4  -6   3        290.85        328.84        32.98 o                         
   5  -6   3       4451.11       4497.22       103.31 o                         
   6  -6   3         38.57         48.85        13.26 o                         
  -6  -5   3       1636.68       1643.06        59.46 o                         
  -5  -5   3        791.67        885.18        35.51 o                         
  -4  -5   3        456.56        445.32        23.76 o                         
  -3  -5   3       3361.12       3514.18       119.26 o                         
  -2  -5   3        199.65        230.57        14.83 o                         
  -1  -5   3       9444.47       9614.54       165.24 o                         
   0  -5   3       2441.61       2405.45        48.51 o                         
   1  -5   3       9754.56       9670.63       164.65 o                         
   2  -5   3       3700.42       3700.19        70.36 o                         
   3  -5   3      14093.11      14243.34       276.01 o                         
   4  -5   3       2329.42       2365.46        59.35 o                         
   5  -5   3       8069.47       8096.49       167.24 o                         
   6  -5   3       1029.27        989.57        36.00 o                         
   7  -5   3       5272.13       5287.11       220.96 o                         
  -7  -4   3       2829.50       2653.99        73.03 o                         
  -6  -4   3       2612.74       2483.81        77.23 o                         
  -5  -4   3       1884.98       1922.81        87.98 o                         
  -4  -4   3       2130.67       2168.21        57.87 o                         
  -3  -4   3       2952.25       3074.75        60.96 o                         
  -2  -4   3       3430.13       3384.33        95.32 o                         
  -1  -4   3       3836.77       3940.23        73.36 o                         
   0  -4   3         32.37         42.23         5.28 o                         
   1  -4   3       3484.02       3464.79        62.95 o                         
   2  -4   3       1132.97       1089.11        30.95 o                         
   3  -4   3      16431.41      16892.81       322.05 o                         
   4  -4   3       2015.75       2074.40        52.13 o                         
   5  -4   3      14271.26      14046.50       273.73 o                         
   6  -4   3       2132.52       2134.92        65.54 o                         
   7  -4   3      13984.37      13756.96       451.25 o                         
  -7  -3   3      11016.62      11031.31       249.54 o                         
  -6  -3   3        904.05        920.97        41.51 o                         
  -5  -3   3      10732.86      10283.46       249.26 o                         
  -4  -3   3       1354.48       1341.48        39.51 o                         
  -3  -3   3       7738.47       7719.58       133.37 o                         
  -2  -3   3       7385.86       7299.18       168.30 o                         
  -1  -3   3       9017.71       9809.87       165.10 o                         
   0  -3   3       1075.86        983.19        22.46 o                         
   1  -3   3       4718.75       4900.55        84.27 o                         
   2  -3   3        409.46        393.97        11.94 o                         
   3  -3   3      17239.51      17314.58       281.72 o                         
   4  -3   3         19.28         33.08         9.40 o                         
   5  -3   3      12293.81      11989.76       234.39 o                         
   6  -3   3       1140.90       1145.44        35.92 o                         
   7  -3   3      18036.79      17791.78       429.46 o                         
   8  -3   3        472.93        511.82        36.38 o                         
  -8  -2   3       1085.33       1042.54        59.49 o                         
  -7  -2   3      10156.78       9886.52       204.46 o                         
  -6  -2   3        447.53        458.42        23.17 o                         
  -5  -2   3       5413.37       5238.13       112.83 o                         
  -4  -2   3         47.22         80.96        10.02 o                         
  -3  -2   3       7043.48       7037.13       121.08 o                         
  -2  -2   3       2822.62       2744.26        51.49 o                         
  -1  -2   3       3460.25       3524.67        63.21 o                         
   0  -2   3       1318.06       1278.73        30.60 o                         
   1  -2   3       1731.73       1928.99        45.64 o                         
   2  -2   3       3565.81       3449.60        60.98 o                         
   3  -2   3       2562.40       2814.18        51.64 o                         
   4  -2   3       1071.71       1056.27        24.07 o                         
   5  -2   3       2928.47       2983.75        67.64 o                         
   6  -2   3         13.62         14.50         7.76 o                         
   7  -2   3       7662.66       7319.66       191.90 o                         
   8  -2   3         14.02         31.74        15.10 o                         
  -8  -1   3        759.30        722.78        32.64 o                         
  -7  -1   3      13352.35      12764.66       256.23 o                         
  -6  -1   3        221.70        222.68        17.60 o                         
  -5  -1   3      19881.17      19112.43       365.02 o                         
  -4  -1   3       1709.13       1630.56        41.86 o                         
  -3  -1   3      19219.25      19141.78       310.63 o                         
  -2  -1   3         74.34         84.09         6.92 o                         
  -1  -1   3       4981.33       4760.21       176.03 o                         
   0  -1   3        388.72        401.22        14.11 o                         
   1  -1   3       8219.53       9412.94       177.42 o                         
   2  -1   3       2699.73       2729.54        48.72 o                         
   3  -1   3        360.81        402.43        12.64 o                         
   4  -1   3       3834.24       3692.86        66.15 o                         
   5  -1   3        230.48        288.99        12.17 o                         
   6  -1   3       1862.58       1736.60        49.37 o                         
   7  -1   3       4698.19       4533.01       127.11 o                         
   8  -1   3       1460.14       1486.18        60.19 o                         
   9  -1   3       2735.39       2628.24        92.12 o                         
  -8   0   3         18.02         36.89        27.97 o                         
  -7   0   3      16106.10      15366.87       302.93 o                         
  -6   0   3        477.40        434.26        21.61 o                         
  -5   0   3      25793.85      24503.66       463.05 o                         
  -4   0   3       3982.95       3900.68        69.91 o                         
  -3   0   3      57164.69      57621.25      1194.02 o                         
  -2   0   3       2771.61       2810.33        63.20 o                         
  -1   0   3      61279.83      60167.88      1453.97 o                         
   0   0   3       7237.25       7134.00       210.24 o                         
   1   0   3      56693.31      55399.02       892.96 o                         
   2   0   3          9.86         14.21         3.63 o                         
   3   0   3      22881.35      23412.83       435.83 o                         
   4   0   3        846.15        859.13        25.12 o                         
   5   0   3       3936.53       3977.48        85.49 o                         
   6   0   3       2054.25       1991.89        49.53 o                         
   7   0   3       3050.80       3035.50        71.27 o                         
   8   0   3       1829.42       1868.30        68.96 o                         
   9   0   3       2457.21       2595.53        90.78 o                         
  -8   1   3         89.06        128.14        26.06 o                         
  -7   1   3       7512.71       7483.20       200.84 o                         
  -6   1   3          7.99         10.58         7.72 o                         
  -5   1   3      12136.35      11945.25       233.51 o                         
  -4   1   3       1722.06       1698.13        35.04 o                         
  -3   1   3      30030.95      29422.78       471.89 o                         
  -2   1   3       2232.61       2148.38        39.99 o                         
  -1   1   3      47905.35      46806.43      1263.73 o                         
   0   1   3      20526.26      21474.22       344.51 o                         
   1   1   3      32082.52      31712.32       513.60 o                         
   2   1   3       5319.44       5642.40       109.09 o                         
   3   1   3      36796.56      37096.86       610.36 o                         
   4   1   3        703.97        705.59        18.45 o                         
   5   1   3       9990.85       9743.24       164.03 o                         
   6   1   3        257.02        239.44        15.47 o                         
   7   1   3      11024.80      10799.06       215.27 o                         
   8   1   3       2084.74       2133.13        57.57 o                         
   9   1   3       2441.06       2596.80        91.15 o                         
  -8   2   3       1490.98       1551.70        69.34 o                         
  -7   2   3       1194.66       1157.81        55.33 o                         
  -6   2   3       3010.35       2996.85        94.78 o                         
  -5   2   3       1762.21       1793.01        46.43 o                         
  -4   2   3        393.53        394.83        15.10 o                         
  -3   2   3      11269.82      11569.26       191.11 o                         
  -2   2   3         92.12         99.81        13.23 o                         
  -1   2   3      13123.22      12725.30       207.04 o                         
   0   2   3      14471.25      14416.53       233.88 o                         
   1   2   3      10920.12      10851.81       258.97 o                         
   2   2   3       7265.85       7439.08       161.35 o                         
   3   2   3      18424.49      18315.84       296.76 o                         
   4   2   3       4805.51       4884.44        85.26 o                         
   5   2   3       9813.37       9881.04       211.92 o                         
   6   2   3        410.51        446.51        20.30 o                         
   7   2   3       7648.83       7394.62       154.05 o                         
   8   2   3        277.44        362.22        22.07 o                         
   9   2   3       1623.78       1671.03        51.84 o                         
  -7   3   3       3708.01       3744.99       118.07 o                         
  -6   3   3       2465.22       2572.24       158.52 o                         
  -5   3   3       1717.10       1749.25        62.92 o                         
  -4   3   3       3261.98       3262.51        72.95 o                         
  -3   3   3       6572.77       6611.31       113.00 o                         
  -2   3   3       3455.28       3449.67        72.38 o                         
  -1   3   3       8692.07       8681.30       228.58 o                         
   0   3   3        696.51        773.19        21.54 o                         
   1   3   3      20865.95      21939.26       384.92 o                         
   2   3   3       1244.83       1236.87        25.14 o                         
   3   3   3      36584.46      37427.01       602.29 o                         
   4   3   3       3831.67       3889.09        70.09 o                         
   5   3   3      21602.49      21646.79       410.83 o                         
   6   3   3       1432.77       1497.66        42.46 o                         
   7   3   3      17573.30      18307.29       356.19 o                         
   8   3   3        166.44        192.80        23.54 o                         
  -7   4   3       7594.68       7949.28       216.45 o                         
  -6   4   3        684.83        725.20        40.50 o                         
  -5   4   3       3691.86       3725.60       115.93 o                         
  -4   4   3       1510.17       1541.10        65.09 o                         
  -3   4   3       3657.25       3557.71        78.05 o                         
  -2   4   3       5570.38       5382.95       171.93 o                         
  -1   4   3       3891.24       3987.11       115.14 o                         
   0   4   3        139.68        111.27         8.66 o                         
   1   4   3       6611.44       6664.80       114.96 o                         
   2   4   3        262.79        264.38         9.53 o                         
   3   4   3      20931.86      20958.84       340.66 o                         
   4   4   3        874.06        895.53        22.33 o                         
   5   4   3      17399.51      17384.40       447.55 o                         
   6   4   3        834.72        855.84        39.85 o                         
   7   4   3      24701.97      24909.01       594.14 o                         
   8   4   3        403.46        416.85        32.33 o                         
  -6   5   3        112.28        166.07        34.06 o                         
  -5   5   3       4499.68       4542.87       102.05 o                         
  -4   5   3        388.34        393.18        31.37 o                         
  -3   5   3       6205.83       5987.90       125.04 o                         
  -2   5   3       2113.91       2022.16        49.80 o                         
  -1   5   3        204.63        205.25        12.73 o                         
   0   5   3        924.69        919.01        22.52 o                         
   1   5   3        225.67        272.18        12.68 o                         
   2   5   3       2851.80       2848.79        89.78 o                         
   3   5   3        265.31        281.01        19.01 o                         
   4   5   3        391.11        369.61        30.23 o                         
   5   5   3       2112.85       2090.53        70.95 o                         
   6   5   3        108.76        125.45        18.98 o                         
   7   5   3       6791.99       7042.02       194.57 o                         
   8   5   3         31.09         19.06        18.24 o                         
  -6   6   3        578.15        544.66        42.98 o                         
  -5   6   3       7527.31       7362.35       157.30 o                         
  -4   6   3        970.21        964.33        33.51 o                         
  -3   6   3       6933.13       6565.44       172.94 o                         
  -2   6   3         28.52         32.87         7.93 o                         
  -1   6   3       2508.12       2471.83       133.09 o                         
   0   6   3         20.13         41.08         7.70 o                         
   1   6   3       1128.79       1140.51        36.40 o                         
   2   6   3       2962.93       2957.58        69.31 o                         
   3   6   3       3247.90       3077.84       131.54 o                         
   4   6   3       1362.12       1284.19        37.60 o                         
   5   6   3        940.43       1033.65        46.73 o                         
   6   6   3       1305.72       1323.86        57.10 o                         
   7   6   3       3393.33       3548.14       116.23 o                         
  -5   7   3      13491.09      13401.71       271.90 o                         
  -4   7   3       1114.31       1106.55        73.33 o                         
  -3   7   3      22302.57      21268.30       412.54 o                         
  -2   7   3        857.89        796.12        67.30 o                         
  -1   7   3      12981.74      12294.74       355.16 o                         
   0   7   3       1196.44       1138.93        74.19 o                         
   1   7   3       8939.72       8102.52       717.62 o                         
   2   7   3        112.88        110.88        11.77 o                         
   3   7   3       3863.79       3707.70       101.39 o                         
   4   7   3        441.35        449.83        57.17 o                         
   5   7   3       2871.80       2849.23        95.70 o                         
   6   7   3       1652.32       1726.68        71.36 o                         
  -4   8   3        470.13        374.07        31.61 o                         
  -3   8   3      11885.90      11605.66       297.74 o                         
  -2   8   3       1661.74       1614.99        65.68 o                         
  -1   8   3      10889.98      10211.51       324.35 o                         
   0   8   3       4119.79       3894.65       163.79 o                         
   1   8   3       9360.21       8662.79       483.68 o                         
   2   8   3        434.67        417.95        30.00 o                         
   3   8   3       7206.56       7062.10       183.16 o                         
   4   8   3         55.87         62.38        17.11 o                         
   5   8   3       2681.77       2566.94        91.69 o                         
  -1   9   3       2727.97       2633.75        92.09 o                         
   0   9   3       1850.50       1729.47        68.52 o                         
   1   9   3       5216.71       4777.81       282.99 o                         
   2   9   3        766.22        802.17        43.07 o                         
   3   9   3       6229.23       6117.20       261.64 o                         
  -2  -8   4        609.87        655.99        67.30 o                         
  -1  -8   4        635.54        654.82        38.05 o                         
   0  -8   4        648.63        639.95        38.11 o                         
   1  -8   4        453.63        466.51        33.13 o                         
   2  -8   4       2190.74       2146.90        76.12 o                         
  -4  -7   4       5871.95       5603.67       208.80 o                         
  -3  -7   4       1603.94       1729.17        62.32 o                         
  -2  -7   4       2301.64       2390.18        78.13 o                         
  -1  -7   4       1736.91       1776.28       116.76 o                         
   0  -7   4       3430.75       3454.48       105.41 o                         
   1  -7   4       2381.87       2356.17        77.50 o                         
   2  -7   4       2089.33       2029.45        69.61 o                         
   3  -7   4         43.00         36.42        13.35 o                         
   4  -7   4       2327.52       2375.55        78.33 o                         
  -5  -6   4        513.49        537.24        33.73 o                         
  -4  -6   4      10893.56      10401.93       537.20 o                         
  -3  -6   4         86.62         83.87        14.49 o                         
  -2  -6   4       8418.39       8632.04       174.96 o                         
  -1  -6   4        435.50        464.56        24.83 o                         
   0  -6   4       7027.88       7040.20       181.88 o                         
   1  -6   4       2731.40       2744.10        83.00 o                         
   2  -6   4       4767.10       4773.49       128.70 o                         
   3  -6   4        517.34        537.05        25.41 o                         
   4  -6   4       1770.41       1819.21        51.89 o                         
   5  -6   4        282.95        342.39        25.94 o                         
   6  -6   4       5095.94       5103.09       117.42 o                         
  -6  -5   4       4557.22       4523.81       128.94 o                         
  -5  -5   4       1039.78       1019.99        44.58 o                         
  -4  -5   4      14293.19      14006.80       338.27 o                         
  -3  -5   4        550.28        589.06        30.29 o                         
  -2  -5   4      11058.35      11432.01       224.44 o                         
  -1  -5   4        332.30        319.41        22.32 o                         
   0  -5   4       6717.00       6885.20       121.77 o                         
   1  -5   4        572.76        625.29        24.12 o                         
   2  -5   4        567.62        554.03        22.61 o                         
   3  -5   4        117.17        134.21        13.46 o                         
   4  -5   4        141.93        189.30        16.11 o                         
   5  -5   4       1422.39       1474.09        44.66 o                         
   6  -5   4        572.35        596.00        28.33 o                         
   7  -5   4        547.72        591.23        40.49 o                         
  -7  -4   4        192.38        203.93        35.27 o                         
  -6  -4   4       4988.88       4917.85       135.37 o                         
  -5  -4   4        161.82        171.05        21.08 o                         
  -4  -4   4      17757.99      17174.47       406.89 o                         
  -3  -4   4        665.91        644.36        24.50 o                         
  -2  -4   4      15775.86      16212.73       354.01 o                         
  -1  -4   4       1909.87       1961.13        45.43 o                         
   0  -4   4      23107.57      22996.76       373.63 o                         
   1  -4   4        285.47        325.52        17.32 o                         
   2  -4   4      12599.63      12815.24       212.29 o                         
   3  -4   4        612.50        587.17        22.62 o                         
   4  -4   4       3411.44       3449.71        78.20 o                         
   5  -4   4        645.68        711.32        27.66 o                         
   6  -4   4       1577.98       1574.42        46.55 o                         
   7  -4   4        622.41        614.77        38.77 o                         
  -7  -3   4          0.26         -9.28        14.19 o                         
  -6  -3   4       4803.87       5002.05       135.27 o                         
  -5  -3   4          0.71          7.92         8.54 o                         
  -4  -3   4      19213.52      19971.23       384.06 o                         
  -3  -3   4        137.11        159.00        11.32 o                         
  -2  -3   4      36604.35      37207.55       663.72 o                         
  -1  -3   4       2695.07       2710.26        56.65 o                         
   0  -3   4      57551.55      57472.63      1068.46 o                         
   1  -3   4       2169.80       2120.92        41.75 o                         
   2  -3   4      39522.20      40264.55       644.12 o                         
   3  -3   4       6013.33       6076.59       104.81 o                         
   4  -3   4      16396.50      16458.78       313.95 o                         
   5  -3   4        566.13        571.34        23.56 o                         
   6  -3   4      12043.13      11747.40       288.81 o                         
   7  -3   4         22.17         21.31        14.21 o                         
   8  -3   4       3825.79       3568.21       140.69 o                         
  -7  -2   4        250.49        273.28        22.24 o                         
  -6  -2   4        475.42        420.66        31.20 o                         
  -5  -2   4       3177.22       3169.24        75.75 o                         
  -4  -2   4       7644.10       7515.20       153.69 o                         
  -3  -2   4       1237.15       1219.36        31.37 o                         
  -2  -2   4       8419.75       8231.78       161.20 o                         
  -1  -2   4        196.56        203.76        11.47 o                         
   0  -2   4      25682.61      25931.82       417.25 o                         
   1  -2   4       2018.10       1998.49        37.91 o                         
   2  -2   4      16093.12      15422.72       250.86 o                         
   3  -2   4      10155.28      10216.74       169.75 o                         
   4  -2   4      20994.36      20912.97       339.81 o                         
   5  -2   4       2314.50       2216.96        68.21 o                         
   6  -2   4      15303.20      15199.45       294.49 o                         
   7  -2   4       1231.26       1243.31        51.24 o                         
   8  -2   4       5623.64       5439.13       161.36 o                         
  -8  -1   4        987.30        926.13        48.52 o                         
  -7  -1   4         46.74         44.89        12.46 o                         
  -6  -1   4        663.82        597.30        27.18 o                         
  -5  -1   4       2432.57       2459.17        72.15 o                         
  -4  -1   4       1799.97       1739.98        45.48 o                         
  -3  -1   4       5656.08       5427.02        95.68 o                         
  -2  -1   4       1235.08       1355.51        30.54 o                         
  -1  -1   4       3493.80       3331.59        80.87 o                         
   0  -1   4       6576.18       6896.71       135.83 o                         
   1  -1   4       1275.60       1319.94        26.50 o                         
   2  -1   4      12524.28      12910.47       210.32 o                         
   3  -1   4       4365.86       4353.80        76.07 o                         
   4  -1   4      10067.08      10084.42       194.33 o                         
   5  -1   4       2091.66       2047.98        42.02 o                         
   6  -1   4      12569.06      12474.36       209.43 o                         
   7  -1   4       2176.25       2045.29        69.73 o                         
   8  -1   4       4189.95       4057.14       120.41 o                         
  -8   0   4       7298.23       7637.89       215.69 o                         
  -7   0   4        401.00        403.90        30.75 o                         
  -6   0   4       6475.17       6323.78       135.10 o                         
  -5   0   4       1467.13       1404.91        40.75 o                         
  -4   0   4      10456.94      10324.39       245.05 o                         
  -3   0   4       4646.85       4639.47        81.80 o                         
  -2   0   4       3066.93       2967.29        54.90 o                         
  -1   0   4       8868.96       8293.33       189.13 o                         
   0   0   4      14958.66      14984.61       323.85 o                         
   1   0   4       6464.58       6231.24       105.28 o                         
   2   0   4       6108.38       6064.35       102.33 o                         
   3   0   4         94.10        114.67        11.70 o                         
   4   0   4      14360.07      14496.58       276.31 o                         
   5   0   4         88.82         86.40        10.79 o                         
   6   0   4      17751.28      17228.62       329.52 o                         
   7   0   4       2485.13       2466.17        60.60 o                         
   8   0   4      15104.06      14451.25       354.73 o                         
   9   0   4        755.94        763.03        43.64 o                         
  -8   1   4       8190.37       8117.10       290.70 o                         
  -7   1   4       3030.91       3120.52       103.78 o                         
  -6   1   4      11613.32      11877.26       236.79 o                         
  -5   1   4         81.17        111.30        12.21 o                         
  -4   1   4      22637.58      23001.25       373.52 o                         
  -3   1   4        552.88        600.51        16.69 o                         
  -2   1   4      16751.40      17842.27       443.00 o                         
  -1   1   4       3079.93       3133.34        65.22 o                         
   0   1   4      14080.07      14395.40       234.34 o                         
   1   1   4       6952.08       7037.18       118.76 o                         
   2   1   4       1356.60       1512.24        59.46 o                         
   3   1   4        553.01        504.58        16.37 o                         
   4   1   4       1638.25       1707.45        48.10 o                         
   5   1   4       1219.40       1148.29        27.70 o                         
   6   1   4       7467.52       7324.55       148.66 o                         
   7   1   4         43.42         62.04        12.90 o                         
   8   1   4       6113.05       5911.12       128.19 o                         
   9   1   4         46.56         41.81        15.95 o                         
  -7   2   4       2600.91       2666.17        93.15 o                         
  -6   2   4      11221.22      11176.85       280.96 o                         
  -5   2   4       1509.00       1505.18        42.15 o                         
  -4   2   4      20181.41      20246.32       330.60 o                         
  -3   2   4       1722.25       1772.13        36.64 o                         
  -2   2   4       9311.35       9319.79       155.21 o                         
  -1   2   4          3.12         25.58        13.70 o                         
   0   2   4       6000.13       6005.24       134.95 o                         
   1   2   4       2255.01       2330.70        44.94 o                         
   2   2   4        247.39        266.03        12.87 o                         
   3   2   4        708.56        712.57        22.47 o                         
   4   2   4        761.00        895.60        21.70 o                         
   5   2   4       3535.29       3386.39        63.01 o                         
   6   2   4        710.30        777.45        26.81 o                         
   7   2   4        368.70        392.83        20.61 o                         
   8   2   4        769.02        752.00        30.14 o                         
   9   2   4        321.61        370.11        31.44 o                         
  -7   3   4        611.71        657.82        42.89 o                         
  -6   3   4       8642.32       9055.76       293.94 o                         
  -5   3   4        361.89        364.63        30.00 o                         
  -4   3   4      27433.85      27590.84       447.46 o                         
  -3   3   4       2974.53       2944.13        55.71 o                         
  -2   3   4      29613.80      29129.12       469.04 o                         
  -1   3   4       1905.74       1822.54        37.22 o                         
   0   3   4      46924.08      46583.40       746.88 o                         
   1   3   4        645.50        654.63        20.59 o                         
   2   3   4      10942.38      11230.55       216.43 o                         
   3   3   4        414.94        457.23        12.92 o                         
   4   3   4       3438.96       3442.66        73.67 o                         
   5   3   4       1611.44       1654.23        41.42 o                         
   6   3   4       1563.12       1617.21        67.77 o                         
   7   3   4        589.24        614.40        34.00 o                         
   8   3   4       1506.26       1579.82        62.81 o                         
  -7   4   4          5.10         18.20        16.36 o                         
  -6   4   4       7224.78       7447.07       200.70 o                         
  -5   4   4        140.26        168.49        17.38 o                         
  -4   4   4      21741.57      21467.64       409.03 o                         
  -3   4   4        343.90        339.37        16.79 o                         
  -2   4   4      35832.19      35291.31       676.48 o                         
  -1   4   4       2748.49       2686.90        51.02 o                         
   0   4   4      46397.82      43845.18       706.30 o                         
   1   4   4       4257.43       4314.16        77.10 o                         
   2   4   4      26886.85      27233.76       511.12 o                         
   3   4   4       5081.77       5081.45       134.72 o                         
   4   4   4      17866.86      18297.64       525.85 o                         
   5   4   4         10.11         10.81        14.19 o                         
   6   4   4      10610.92      10495.59       265.41 o                         
   7   4   4         20.49         54.42        33.25 o                         
   8   4   4       3755.35       3842.60       120.48 o                         
  -6   5   4        612.55        659.47        40.88 o                         
  -5   5   4       1249.28       1254.05        39.58 o                         
  -4   5   4       4486.26       4375.77        97.36 o                         
  -3   5   4         99.61        118.34        15.63 o                         
  -2   5   4       5676.42       5469.30       153.85 o                         
  -1   5   4        394.72        404.50        14.33 o                         
   0   5   4      20603.24      20518.19       335.49 o                         
   1   5   4       2990.97       2963.81        67.86 o                         
   2   5   4      13450.46      13385.34       260.88 o                         
   3   5   4       6121.95       5967.64       124.96 o                         
   4   5   4      17677.60      18086.32       348.57 o                         
   5   5   4       1314.37       1381.74       115.95 o                         
   6   5   4       7027.71       7412.88       199.76 o                         
   7   5   4        694.48        762.24        42.34 o                         
   8   5   4       3096.56       3391.01       120.82 o                         
  -5   6   4       3551.72       3449.63        84.44 o                         
  -4   6   4        866.05        838.32        30.98 o                         
  -3   6   4       3457.07       3303.16        92.62 o                         
  -2   6   4       1317.25       1287.21        37.48 o                         
  -1   6   4       1607.05       1535.82        55.49 o                         
   0   6   4       5339.44       5437.70       120.78 o                         
   1   6   4         38.70         66.33         9.20 o                         
   2   6   4       5266.94       5295.79       114.26 o                         
   3   6   4       2933.16       2868.56        68.55 o                         
   4   6   4       7492.13       7470.41       156.03 o                         
   5   6   4       1085.06       1125.74        70.95 o                         
   6   6   4       8454.95       8451.49       227.00 o                         
   7   6   4       1313.77       1388.93        62.35 o                         
  -5   7   4       1192.57       1217.74        54.89 o                         
  -4   7   4       4259.17       4023.69       133.39 o                         
  -3   7   4       1770.71       1701.93        66.09 o                         
  -2   7   4       2955.94       2680.83        87.07 o                         
  -1   7   4       3476.42       3250.32       100.25 o                         
   0   7   4       6554.35       6085.10       165.71 o                         
   1   7   4        842.34        836.57        39.71 o                         
   2   7   4       3749.45       3852.09        89.43 o                         
   3   7   4         29.99         60.17        21.75 o                         
   4   7   4      10345.49      10311.14       211.93 o                         
   5   7   4        107.90         89.13        17.43 o                         
   6   7   4       9211.92       9086.70       278.53 o                         
  -3   8   4          9.91         -2.58        11.39 o                         
  -2   8   4       2078.98       1952.26        72.75 o                         
  -1   8   4       1082.20       1025.28        48.37 o                         
   0   8   4       1304.53       1241.80        96.90 o                         
   1   8   4       1150.72       1051.74        47.35 o                         
   2   8   4        332.75        316.49        64.87 o                         
   3   8   4        275.55        273.67        18.68 o                         
   4   8   4       2337.00       2392.52       101.36 o                         
   5   8   4        206.30        228.66        27.29 o                         
  -1   9   4        211.55        168.58        30.41 o                         
   0   9   4       1995.23       1808.79       126.90 o                         
   1   9   4        248.96        226.08        25.38 o                         
   2   9   4        157.90        132.02        20.96 o                         
   3   9   4        233.72        264.55        28.05 o                         
  -1  -8   5       4766.13       4986.40       175.15 o                         
   0  -8   5        386.01        432.56        34.52 o                         
   1  -8   5       4553.44       4483.78       168.25 o                         
  -3  -7   5       3744.81       3680.98       160.15 o                         
  -2  -7   5          1.68         -7.85         7.85 o                         
  -1  -7   5      14649.50      14941.11       456.52 o                         
   0  -7   5        305.07        312.24        27.23 o                         
   1  -7   5      12594.40      12666.29       443.95 o                         
   2  -7   5        762.18        789.86        40.69 o                         
   3  -7   5      13987.21      14746.57       359.84 o                         
   4  -7   5        336.72        394.69        30.35 o                         
  -5  -6   5       1537.11       1499.91        64.46 o                         
  -4  -6   5        198.65        216.63        23.25 o                         
  -3  -6   5       3951.75       4123.56       117.98 o                         
  -2  -6   5        780.84        794.97        29.45 o                         
  -1  -6   5      11836.78      12056.52       238.57 o                         
   0  -6   5         28.81         43.48        23.11 o                         
   1  -6   5      13577.63      13429.11       326.48 o                         
   2  -6   5        411.17        387.33        27.25 o                         
   3  -6   5      18037.90      18119.95       430.78 o                         
   4  -6   5        897.97        939.24        54.33 o                         
   5  -6   5      13593.87      13944.69       339.36 o                         
  -6  -5   5        139.53        154.08        22.59 o                         
  -5  -5   5        708.41        673.66        37.74 o                         
  -4  -5   5        125.76        132.98        18.66 o                         
  -3  -5   5        280.66        277.36        56.76 o                         
  -2  -5   5       2308.01       2345.22        58.17 o                         
  -1  -5   5       1328.02       1376.88        39.05 o                         
   0  -5   5       1404.53       1409.23        45.09 o                         
   1  -5   5       1951.94       1908.26        62.44 o                         
   2  -5   5        153.45        150.47        17.09 o                         
   3  -5   5       8873.55       8788.88       217.80 o                         
   4  -5   5        116.21        120.16        16.33 o                         
   5  -5   5       5901.43       5899.51       128.18 o                         
   6  -5   5       2109.10       2174.74        60.88 o                         
  -6  -4   5         36.80         17.76        13.14 o                         
  -5  -4   5       3020.04       2920.16        90.26 o                         
  -4  -4   5          4.19         11.56        11.16 o                         
  -3  -4   5       1926.55       1876.35       111.09 o                         
  -2  -4   5       3953.35       4140.21        93.82 o                         
  -1  -4   5       4816.26       5041.97       147.74 o                         
   0  -4   5       4641.50       4631.93        98.08 o                         
   1  -4   5       1257.87       1332.20        52.95 o                         
   2  -4   5       3546.87       3504.99        65.97 o                         
   3  -4   5       2983.58       3041.79        74.86 o                         
   4  -4   5        850.68        862.50        30.33 o                         
   5  -4   5       1260.07       1313.46        40.57 o                         
   6  -4   5        621.91        643.52        28.87 o                         
   7  -4   5       3886.98       3681.18       113.00 o                         
  -7  -3   5      10690.81      10239.91       259.36 o                         
  -6  -3   5       1033.92       1023.83        45.78 o                         
  -5  -3   5       9897.10       9891.77       249.75 o                         
  -4  -3   5       1116.86       1071.76        42.86 o                         
  -3  -3   5      15080.35      14842.26       687.24 o                         
  -2  -3   5        515.26        501.00        18.80 o                         
  -1  -3   5      16321.48      16541.59       334.86 o                         
   0  -3   5       2167.39       2194.69        43.21 o                         
   1  -3   5       9251.83       9595.09       193.35 o                         
   2  -3   5       4625.07       4610.92        93.96 o                         
   3  -3   5       8646.06       8748.73       176.61 o                         
   4  -3   5       2877.77       2779.44        66.56 o                         
   5  -3   5       4632.17       4772.63       103.51 o                         
   6  -3   5         55.09         56.46        11.68 o                         
   7  -3   5       5284.75       5196.30       145.04 o                         
   8  -3   5         41.86         58.77        18.69 o                         
  -7  -2   5       8237.76       8134.89       209.83 o                         
  -6  -2   5       1735.97       1704.85        60.55 o                         
  -5  -2   5      16734.60      17075.14       332.88 o                         
  -4  -2   5       6857.44       6653.39       178.37 o                         
  -3  -2   5      22282.94      22253.77       521.42 o                         
  -2  -2   5        863.05        931.69        37.10 o                         
  -1  -2   5      28306.42      29660.75       581.94 o                         
   0  -2   5        221.46        261.51        14.36 o                         
   1  -2   5       6047.91       6009.65       118.41 o                         
   2  -2   5       1037.09       1128.61        36.40 o                         
   3  -2   5       7570.91       7554.13       128.61 o                         
   4  -2   5       1987.49       1989.77        41.10 o                         
   5  -2   5        436.27        471.41        21.67 o                         
   6  -2   5        430.47        420.25        27.19 o                         
   7  -2   5       1555.45       1471.63        57.22 o                         
   8  -2   5       1097.44       1050.68        50.04 o                         
  -7  -1   5       2585.51       2627.32        71.27 o                         
  -6  -1   5        171.58        190.72        20.98 o                         
  -5  -1   5       3575.46       3530.20        82.64 o                         
  -4  -1   5       3000.73       2901.58        68.57 o                         
  -3  -1   5      14681.20      13950.56       232.17 o                         
  -2  -1   5       1608.47       1493.43        33.96 o                         
  -1  -1   5      30208.96      29175.19       508.34 o                         
   0  -1   5       3012.18       2986.89        66.91 o                         
   1  -1   5      33722.32      34296.29       549.85 o                         
   2  -1   5        374.88        403.14        15.52 o                         
   3  -1   5      15638.11      15711.63       256.73 o                         
   4  -1   5         17.51         29.36         6.10 o                         
   5  -1   5       1071.83       1099.43        41.05 o                         
   6  -1   5         23.13         28.02         7.21 o                         
   7  -1   5        272.84        231.25        23.25 o                         
   8  -1   5        747.02        731.17        40.87 o                         
  -7   0   5       2615.50       2618.83        87.98 o                         
  -6   0   5        329.97        333.40        32.27 o                         
  -5   0   5       4960.21       5146.22       134.19 o                         
  -4   0   5        156.74        179.94        14.75 o                         
  -3   0   5      19754.49      19865.83       323.82 o                         
  -2   0   5         76.45        110.14        11.12 o                         
  -1   0   5      53669.14      51016.97       915.47 o                         
   0   0   5       3020.49       2744.38        68.70 o                         
   1   0   5      38229.70      37938.27       701.13 o                         
   2   0   5       2120.37       1977.90        43.84 o                         
   3   0   5      42215.96      41994.33       675.17 o                         
   4   0   5       1864.87       1957.20        45.42 o                         
   5   0   5      12242.86      11811.03       231.01 o                         
   6   0   5        883.35        865.28        31.93 o                         
   7   0   5       9964.74       9726.88       194.95 o                         
   8   0   5        482.33        561.00        35.25 o                         
   9   0   5       2787.64       2721.85        92.93 o                         
  -7   1   5       2280.13       2464.16       143.52 o                         
  -6   1   5       1308.74       1382.34        43.69 o                         
  -5   1   5       2307.24       2345.29        59.93 o                         
  -4   1   5        186.07        176.50        11.36 o                         
  -3   1   5      10600.34      11064.58       184.82 o                         
  -2   1   5        720.11        740.61        20.11 o                         
  -1   1   5      26536.17      26537.95       494.06 o                         
   0   1   5        983.34        959.35        23.06 o                         
   1   1   5      36497.67      35681.16       712.93 o                         
   2   1   5       1683.87       1550.55        32.40 o                         
   3   1   5      51307.54      49137.44      1079.21 o                         
   4   1   5       4774.03       4634.23       153.05 o                         
   5   1   5      24684.15      24189.61       394.09 o                         
   6   1   5       4464.96       4421.10        95.45 o                         
   7   1   5      13886.57      13613.20       279.70 o                         
   8   1   5        434.95        464.86        23.63 o                         
   9   1   5       5561.24       5451.77       157.04 o                         
  -7   2   5       1139.05       1282.78        60.79 o                         
  -6   2   5        236.69        250.74        47.84 o                         
  -5   2   5        174.27        177.70        15.30 o                         
  -4   2   5       1135.52       1146.54        28.71 o                         
  -3   2   5        396.10        409.35        15.42 o                         
  -2   2   5       7814.95       7715.01       151.61 o                         
  -1   2   5       3328.00       3576.54        73.78 o                         
   0   2   5       1994.03       1949.65        83.12 o                         
   1   2   5       9480.39      10042.31       166.60 o                         
   2   2   5        195.43        192.35         8.70 o                         
   3   2   5      16377.82      16672.72       272.02 o                         
   4   2   5       2059.52       2032.23        40.66 o                         
   5   2   5       6276.91       6137.10       107.77 o                         
   6   2   5       3914.97       3891.51        86.39 o                         
   7   2   5       9236.36       9138.71       185.57 o                         
   8   2   5        886.24        950.91        44.57 o                         
   9   2   5       4990.79       4961.38       160.55 o                         
  -7   3   5       5918.18       6322.97       179.91 o                         
  -6   3   5         11.24          0.97        17.84 o                         
  -5   3   5       2813.54       3017.92        95.01 o                         
  -4   3   5        493.12        506.45        18.16 o                         
  -3   3   5       2610.37       2697.14        53.24 o                         
  -2   3   5      10018.68       9871.46       166.30 o                         
  -1   3   5       2672.21       2646.05        50.68 o                         
   0   3   5       5751.84       5708.73        98.44 o                         
   1   3   5        708.82        681.21        28.80 o                         
   2   3   5       5770.40       5829.13       119.03 o                         
   3   3   5       6799.34       6996.23       119.52 o                         
   4   3   5         75.26         88.63         7.76 o                         
   5   3   5       4802.81       4738.08       100.78 o                         
   6   3   5        913.02        867.43        38.79 o                         
   7   3   5      11596.50      11288.08       283.85 o                         
   8   3   5        479.66        415.94        36.89 o                         
  -6   4   5       1789.83       2006.93        76.56 o                         
  -5   4   5      11695.63      11955.77       298.51 o                         
  -4   4   5        937.90        943.73        33.47 o                         
  -3   4   5      21595.28      21772.27       509.41 o                         
  -2   4   5        723.94        717.90        20.64 o                         
  -1   4   5      14805.49      14733.54       243.28 o                         
   0   4   5       2625.68       2682.19        51.11 o                         
   1   4   5       9299.43       9819.69       193.44 o                         
   2   4   5       6799.75       6932.74       141.05 o                         
   3   4   5       6183.64       6372.27       131.22 o                         
   4   4   5       1627.07       1591.98        42.04 o                         
   5   4   5       3108.95       3213.43        73.95 o                         
   6   4   5         32.83         42.59        13.63 o                         
   7   4   5       5995.98       6245.23       204.34 o                         
   8   4   5         10.62         32.32        26.76 o                         
  -6   5   5       1873.38       1986.83       143.52 o                         
  -5   5   5       7433.19       7831.79       207.90 o                         
  -4   5   5       3540.63       3493.33        81.42 o                         
  -3   5   5      10955.03      10571.92       210.29 o                         
  -2   5   5         43.88         40.35         8.16 o                         
  -1   5   5      11766.31      11614.46       196.17 o                         
   0   5   5         55.64         90.38        14.42 o                         
   1   5   5       5740.04       5765.61       121.20 o                         
   2   5   5       1681.48       1720.48        45.43 o                         
   3   5   5       5252.23       5276.41       112.70 o                         
   4   5   5        673.88        665.48        24.78 o                         
   5   5   5        206.62        203.65        30.81 o                         
   6   5   5        528.02        526.87        52.71 o                         
   7   5   5       1774.12       1791.85        69.97 o                         
   8   5   5        430.76        443.80        38.11 o                         
  -5   6   5       4762.62       4715.63       174.20 o                         
  -4   6   5       1543.81       1481.65        56.85 o                         
  -3   6   5      16323.63      15319.87       371.93 o                         
  -2   6   5        747.58        675.96        36.89 o                         
  -1   6   5      15926.52      15964.01       546.93 o                         
   0   6   5       1218.67       1270.21        37.50 o                         
   1   6   5      10255.01      10288.62       206.72 o                         
   2   6   5          4.74          5.15         6.68 o                         
   3   6   5       2908.05       2866.98        69.52 o                         
   4   6   5         26.10         36.10         8.16 o                         
   5   6   5        304.64        308.72       137.85 o                         
   6   6   5        316.14        310.48        31.22 o                         
   7   6   5        671.64        579.71        53.92 o                         
  -4   7   5         84.19         73.81        25.54 o                         
  -3   7   5      14176.49      13549.68       337.55 o                         
  -2   7   5        207.23        192.87        21.99 o                         
  -1   7   5      21601.14      20908.40       512.87 o                         
   0   7   5       2212.80       2132.38       105.82 o                         
   1   7   5      22288.70      21723.66       520.67 o                         
   2   7   5        514.96        549.18        24.38 o                         
   3   7   5      20821.14      20986.37       408.17 o                         
   4   7   5        938.22       1041.98        48.50 o                         
   5   7   5       6902.45       7239.31       226.23 o                         
   6   7   5         59.76         53.17        26.35 o                         
  -3   8   5       3643.63       3315.64       112.30 o                         
  -2   8   5        229.25        208.50        24.35 o                         
  -1   8   5       7668.44       7196.18       196.43 o                         
   0   8   5        340.80        355.29        38.11 o                         
   1   8   5      13654.71      13153.83       402.19 o                         
   2   8   5        704.72        677.19        75.41 o                         
   3   8   5      14121.99      14214.70       287.02 o                         
   4   8   5       2541.19       2560.31        69.03 o                         
   5   8   5       6685.34       6930.67       276.10 o                         
  -1   9   5        823.90        764.05        44.43 o                         
   0   9   5        111.34        134.13        20.72 o                         
   1   9   5       2041.00       1968.25        75.75 o                         
   2   9   5          0.04         -5.83        11.07 o                         
   3   9   5       2729.92       2587.12        91.34 o                         
  -2  -7   6       3663.99       3812.69       177.58 o                         
  -1  -7   6         64.77         57.60        18.24 o                         
   0  -7   6       2530.42       2493.85        85.53 o                         
   1  -7   6       1284.90       1275.62        78.25 o                         
   2  -7   6       3222.20       3243.46       102.71 o                         
   3  -7   6       1277.38       1407.22       143.93 o                         
  -4  -6   6      13148.57      12812.66       381.51 o                         
  -3  -6   6       1669.64       1676.59        62.51 o                         
  -2  -6   6      12197.24      12496.38       248.93 o                         
  -1  -6   6       2151.94       2164.24        74.03 o                         
   0  -6   6      13374.05      13345.01       328.57 o                         
   1  -6   6          1.25          9.80        11.45 o                         
   2  -6   6       9874.76      10081.32       253.67 o                         
   3  -6   6         96.20        153.85        20.55 o                         
   4  -6   6       4809.14       4821.60       135.59 o                         
   5  -6   6       1054.64       1141.40        50.79 o                         
  -5  -5   6        357.66        415.75        32.85 o                         
  -4  -5   6       5267.41       5245.40       219.74 o                         
  -3  -5   6       1130.85       1170.49        49.24 o                         
  -2  -5   6       6841.71       6994.41       146.26 o                         
  -1  -5   6       3277.02       3328.95       114.59 o                         
   0  -5   6      15473.52      15487.54       300.54 o                         
   1  -5   6        718.70        670.46        39.33 o                         
   2  -5   6      16725.63      16493.01       564.36 o                         
   3  -5   6        609.11        684.48        35.05 o                         
   4  -5   6       6541.50       6615.50       172.48 o                         
   5  -5   6         52.63         57.76        15.78 o                         
   6  -5   6       3332.68       3323.31       100.79 o                         
  -6  -4   6        269.05        267.72        27.65 o                         
  -5  -4   6        108.95         99.77        17.93 o                         
  -4  -4   6       1396.95       1471.95        57.08 o                         
  -3  -4   6          0.18          1.90        16.62 o                         
  -2  -4   6       3896.16       4238.54       131.65 o                         
  -1  -4   6       1468.42       1402.04        40.10 o                         
   0  -4   6      11902.42      11717.88       285.77 o                         
   1  -4   6        337.35        307.12        17.19 o                         
   2  -4   6      17967.57      17475.80       335.48 o                         
   3  -4   6       1719.93       1738.54        68.11 o                         
   4  -4   6      11513.65      11447.82       277.78 o                         
   5  -4   6        357.80        356.52        25.51 o                         
   6  -4   6       9752.38       9721.48       241.94 o                         
   7  -4   6        151.38        152.33        18.15 o                         
  -6  -3   6       1864.91       1831.81        67.80 o                         
  -5  -3   6       1536.34       1380.79        55.14 o                         
  -4  -3   6       6109.06       6000.11       162.17 o                         
  -3  -3   6       1033.81       1036.45        43.23 o                         
  -2  -3   6       4327.80       4431.06        93.72 o                         
  -1  -3   6         67.28         77.42        10.79 o                         
   0  -3   6      15296.77      15180.93       318.05 o                         
   1  -3   6        129.79        152.78        15.75 o                         
   2  -3   6      20214.50      19251.67       364.34 o                         
   3  -3   6       1293.01       1255.88        30.69 o                         
   4  -3   6      24442.41      24851.44       469.40 o                         
   5  -3   6        694.15        668.38        26.92 o                         
   6  -3   6      19844.43      19840.81       382.29 o                         
   7  -3   6       1309.28       1357.10        56.69 o                         
  -7  -2   6         96.89        109.99        20.86 o                         
  -6  -2   6       1765.27       1781.48        65.24 o                         
  -5  -2   6          1.25         11.18        19.46 o                         
  -4  -2   6       1191.35       1097.88        44.80 o                         
  -3  -2   6        850.46        898.45        32.20 o                         
  -2  -2   6        678.77        706.92        27.01 o                         
  -1  -2   6        927.33        929.95        36.34 o                         
   0  -2   6       7340.32       7668.94       154.62 o                         
   1  -2   6       3926.12       3834.57        82.73 o                         
   2  -2   6      22974.59      23813.67       385.55 o                         
   3  -2   6          1.58         11.26         5.65 o                         
   4  -2   6      15328.84      15454.75       255.71 o                         
   5  -2   6        199.55        267.31        37.40 o                         
   6  -2   6      16396.24      15992.20       310.81 o                         
   7  -2   6       1963.74       1886.33        67.54 o                         
   8  -2   6       5345.26       5147.85       146.55 o                         
  -7  -1   6       1022.27        986.76        52.30 o                         
  -6  -1   6       2983.71       2939.17        90.86 o                         
  -5  -1   6         46.75         51.54        14.24 o                         
  -4  -1   6       3590.69       3631.05       126.50 o                         
  -3  -1   6        223.14        238.18        19.72 o                         
  -2  -1   6        170.47        235.22        13.63 o                         
  -1  -1   6       1972.07       1936.39        50.06 o                         
   0  -1   6        479.64        455.94        20.98 o                         
   1  -1   6       8142.30       8045.87       160.40 o                         
   2  -1   6        303.19        348.49        13.49 o                         
   3  -1   6       2360.21       2262.62        52.71 o                         
   4  -1   6       1540.67       1617.57        35.87 o                         
   5  -1   6       1266.95       1219.27        30.70 o                         
   6  -1   6       5649.15       5617.98       102.96 o                         
   7  -1   6        329.24        333.34        26.65 o                         
   8  -1   6       5046.80       4689.96       135.42 o                         
  -7   0   6       1203.25       1142.30        50.42 o                         
  -6   0   6       9918.84       9901.15       246.57 o                         
  -5   0   6       1154.62       1138.34        38.19 o                         
  -4   0   6      17779.46      17803.83       342.02 o                         
  -3   0   6        741.83        772.77        23.22 o                         
  -2   0   6      13093.12      13172.77       240.87 o                         
  -1   0   6          2.61         21.11         5.71 o                         
   0   0   6      14173.88      14392.99       237.27 o                         
   1   0   6       7517.18       7431.17       127.80 o                         
   2   0   6       9099.78       9344.88       157.53 o                         
   3   0   6       4403.80       4339.13        78.73 o                         
   4   0   6       3346.53       3250.75        62.44 o                         
   5   0   6       4696.31       4572.74        96.63 o                         
   6   0   6       4401.47       4371.71        98.42 o                         
   7   0   6        174.77        205.12        16.00 o                         
   8   0   6       1067.36       1108.07        53.92 o                         
  -7   1   6       1837.61       1901.32       106.63 o                         
  -6   1   6      11603.24      11764.67       237.68 o                         
  -5   1   6       3994.32       4050.86       110.87 o                         
  -4   1   6      23232.06      23377.10       443.61 o                         
  -3   1   6       6069.77       6188.86       109.21 o                         
  -2   1   6      20100.34      19584.56       319.99 o                         
  -1   1   6       2828.87       2809.93        62.39 o                         
   0   1   6      35847.95      34245.14       567.99 o                         
   1   1   6        654.91        688.80        26.79 o                         
   2   1   6      24154.16      23976.07       389.08 o                         
   3   1   6        661.07        647.15        19.12 o                         
   4   1   6      12486.24      12501.19       208.99 o                         
   5   1   6       3662.24       3649.78        70.05 o                         
   6   1   6       5465.87       5234.29        98.77 o                         
   7   1   6        488.30        519.95        23.32 o                         
   8   1   6       1879.37       1857.64        52.62 o                         
  -7   2   6         73.70        105.50        26.44 o                         
  -6   2   6       2107.47       2293.17        83.75 o                         
  -5   2   6        422.24        451.04        23.99 o                         
  -4   2   6      10124.09      10390.58       177.51 o                         
  -3   2   6       4539.63       4616.68        96.07 o                         
  -2   2   6      13046.33      12941.04       351.18 o                         
  -1   2   6       6677.72       6603.07       114.20 o                         
   0   2   6      30436.36      30612.21       492.99 o                         
   1   2   6       1768.61       1699.99        35.65 o                         
   2   2   6      15651.88      15753.84       259.20 o                         
   3   2   6        946.97       1002.76        24.14 o                         
   4   2   6       6557.17       6545.73       147.07 o                         
   5   2   6        627.19        621.98        19.59 o                         
   6   2   6       2723.30       2575.50       139.87 o                         
   7   2   6        110.94        143.55        43.38 o                         
   8   2   6        357.26        323.42        27.33 o                         
  -6   3   6        872.32        936.08        51.21 o                         
  -5   3   6        329.98        328.53        30.35 o                         
  -4   3   6       5168.98       5406.59        98.94 o                         
  -3   3   6         78.34        107.70        10.88 o                         
  -2   3   6      11455.05      11521.33       193.41 o                         
  -1   3   6       1650.65       1617.33        35.22 o                         
   0   3   6      29795.14      29088.20       469.33 o                         
   1   3   6        576.49        532.24        14.83 o                         
   2   3   6      29467.66      29444.26       678.75 o                         
   3   3   6       2623.34       2524.07        59.67 o                         
   4   3   6      19702.32      19573.61       460.11 o                         
   5   3   6         67.41         87.47        14.88 o                         
   6   3   6       9649.04       9577.75       242.28 o                         
   7   3   6        236.40        242.39        25.03 o                         
   8   3   6       1063.42       1112.00        51.14 o                         
  -6   4   6       1179.84       1319.44        60.59 o                         
  -5   4   6       1267.01       1359.26        57.67 o                         
  -4   4   6       2917.11       2994.43       119.09 o                         
  -3   4   6         43.41         61.87         8.67 o                         
  -2   4   6       3019.96       3080.52        60.27 o                         
  -1   4   6         55.20         64.77         9.13 o                         
   0   4   6      26126.02      26263.04       494.40 o                         
   1   4   6         17.28         25.34         7.37 o                         
   2   4   6      34055.10      34678.25       649.31 o                         
   3   4   6       2158.41       2125.97        53.10 o                         
   4   4   6      40378.56      37998.72       876.08 o                         
   5   4   6       1065.79       1054.59        33.13 o                         
   6   4   6      21153.27      21227.34       508.02 o                         
   7   4   6       2214.26       2347.59        81.72 o                         
   8   4   6       8276.18       8648.39       232.45 o                         
  -5   5   6        524.54        619.23        55.54 o                         
  -4   5   6        980.41        940.60        42.10 o                         
  -3   5   6       1613.14       1672.29        46.14 o                         
  -2   5   6        892.50        879.76        38.70 o                         
  -1   5   6       1697.19       1714.36        46.37 o                         
   0   5   6       4926.89       4969.04       106.97 o                         
   1   5   6       1464.90       1463.13        52.50 o                         
   2   5   6       6080.93       6252.71       132.00 o                         
   3   5   6        265.19        297.43        17.53 o                         
   4   5   6       7406.61       7233.68       334.89 o                         
   5   5   6        273.93        278.50        17.69 o                         
   6   5   6      10368.75      10306.71       333.27 o                         
   7   5   6       2386.96       2339.69        84.00 o                         
   8   5   6       5717.91       5996.13       174.96 o                         
  -5   6   6         54.52         59.19        37.30 o                         
  -4   6   6       1150.68       1150.06        76.22 o                         
  -3   6   6        128.67        150.29        25.14 o                         
  -2   6   6        133.65        151.81        68.52 o                         
  -1   6   6       2491.36       2493.56       111.90 o                         
   0   6   6       1284.70       1315.86        39.41 o                         
   1   6   6       4541.27       4526.26       100.85 o                         
   2   6   6        970.84        996.58        34.40 o                         
   3   6   6       1523.27       1536.88        52.05 o                         
   4   6   6       5201.46       5372.90       118.15 o                         
   5   6   6        412.34        432.83        31.68 o                         
   6   6   6       3715.24       3800.28       119.48 o                         
   7   6   6        730.72        730.10        44.23 o                         
  -4   7   6       8414.33       8032.85       217.31 o                         
  -3   7   6        397.46        421.99        30.67 o                         
  -2   7   6       4532.52       4416.85       129.95 o                         
  -1   7   6        636.45        693.64        37.70 o                         
   0   7   6       5461.70       5702.40       158.63 o                         
   1   7   6       3700.38       3750.93        90.82 o                         
   2   7   6       2767.91       2795.90        70.54 o                         
   3   7   6       2014.48       2034.52        56.49 o                         
   4   7   6       3083.27       3143.17       101.55 o                         
   5   7   6       1718.32       1734.73        68.35 o                         
   6   7   6       3305.77       3676.17       228.26 o                         
  -2   8   6       8870.39       8803.84       591.93 o                         
  -1   8   6        248.86        242.65        68.52 o                         
   0   8   6      11797.30      11415.69       292.89 o                         
   1   8   6         82.35         83.93        18.24 o                         
   2   8   6       4840.50       4903.26       144.84 o                         
   3   8   6        369.46        375.79        22.94 o                         
   4   8   6       2785.33       2818.91        74.31 o                         
   5   8   6       1296.60       1434.50        64.26 o                         
   0   9   6       7693.85       7755.76       215.04 o                         
   1   9   6        203.15        158.66        22.17 o                         
   2   9   6       3456.55       3469.43       112.93 o                         
  -1  -7   7       1372.95       1370.12        59.02 o                         
   0  -7   7        123.43         87.20        20.10 o                         
   1  -7   7       1626.63       1613.46        66.99 o                         
   2  -7   7         76.44        102.65        21.48 o                         
  -3  -6   7       1778.83       1851.32        70.55 o                         
  -2  -6   7        620.63        647.12        37.78 o                         
  -1  -6   7       2418.34       2183.45       163.27 o                         
   0  -6   7        605.50        656.10        40.40 o                         
   1  -6   7       2397.14       2508.99       119.20 o                         
   2  -6   7        228.22        236.66        66.09 o                         
   3  -6   7       8965.50       9036.71       233.37 o                         
   4  -6   7        324.54        354.66        62.44 o                         
  -4  -5   7        554.50        561.15        40.54 o                         
  -3  -5   7       2455.52       2531.91        83.93 o                         
  -2  -5   7          2.60          7.91         9.63 o                         
  -1  -5   7       2992.68       3130.56        75.68 o                         
   0  -5   7        180.85        202.57        20.22 o                         
   1  -5   7        352.11        372.23        29.25 o                         
   2  -5   7        743.21        737.17        60.81 o                         
   3  -5   7       1190.24       1235.07        56.36 o                         
   4  -5   7       1695.07       1738.35        64.03 o                         
   5  -5   7       1648.85       1619.04        62.05 o                         
   6  -5   7         34.76         41.48        25.54 o                         
  -5  -4   7       7026.03       6904.61       289.88 o                         
  -4  -4   7        731.06        778.86        41.80 o                         
  -3  -4   7       5871.65       6059.98       163.31 o                         
  -2  -4   7        341.35        368.83        22.02 o                         
  -1  -4   7       3560.41       3727.80        85.73 o                         
   0  -4   7         19.97         48.68        10.32 o                         
   1  -4   7        673.08        702.47        27.42 o                         
   2  -4   7        512.38        513.90        36.49 o                         
   3  -4   7       1491.14       1489.51        54.57 o                         
   4  -4   7       3259.71       3328.53        97.70 o                         
   5  -4   7       1199.75       1295.14        51.83 o                         
   6  -4   7       1183.54       1104.95        48.70 o                         
  -6  -3   7         33.08         37.06        16.06 o                         
  -5  -3   7      13805.15      13198.77       805.60 o                         
  -4  -3   7       3435.46       3385.59       139.87 o                         
  -3  -3   7      14874.18      14662.28       354.91 o                         
  -2  -3   7       2231.66       2245.76        60.86 o                         
  -1  -3   7      24268.52      23959.49       455.26 o                         
   0  -3   7       2213.52       2174.46        67.40 o                         
   1  -3   7      14219.96      12852.26       913.94 o                         
   2  -3   7         55.16         56.50        10.04 o                         
   3  -3   7      17925.12      17950.85       342.80 o                         
   4  -3   7       1368.01       1320.89        57.57 o                         
   5  -3   7       4810.19       4729.09       128.43 o                         
   6  -3   7        712.93        743.75        38.13 o                         
   7  -3   7       3182.70       3082.48       103.39 o                         
  -6  -2   7        241.38        262.07        65.27 o                         
  -5  -2   7       5530.46       5411.60       180.82 o                         
  -4  -2   7        570.61        560.87        43.79 o                         
  -3  -2   7      11406.25      11285.89       327.18 o                         
  -2  -2   7       2490.40       2472.73        63.20 o                         
  -1  -2   7      21369.50      21014.87       401.15 o                         
   0  -2   7       6930.38       6674.43       138.55 o                         
   1  -2   7      21795.07      21060.31       400.23 o                         
   2  -2   7       4366.05       4296.58       159.34 o                         
   3  -2   7      21376.05      20865.89       395.27 o                         
   4  -2   7        108.77        107.17        12.39 o                         
   5  -2   7      12176.17      12276.00       242.03 o                         
   6  -2   7          5.37          8.31        17.53 o                         
   7  -2   7       5903.74       5678.11       155.70 o                         
   8  -2   7        560.21        554.96        46.62 o                         
  -6  -1   7       1596.63       1708.38        65.04 o                         
  -5  -1   7        991.32       1021.98        82.30 o                         
  -4  -1   7          4.91         24.33        14.60 o                         
  -3  -1   7       1963.11       1995.46        62.33 o                         
  -2  -1   7         13.61         17.95        15.13 o                         
  -1  -1   7       9601.83       9666.00       168.60 o                         
   0  -1   7       3290.31       3195.11        74.43 o                         
   1  -1   7       8140.16       7632.52       155.22 o                         
   2  -1   7       2732.37       2576.29        61.22 o                         
   3  -1   7      23158.48      22580.54       368.42 o                         
   4  -1   7       1048.17       1078.52        33.83 o                         
   5  -1   7      10427.22      10155.62       174.46 o                         
   6  -1   7        939.36        869.27        79.88 o                         
   7  -1   7       6670.38       6501.52       172.56 o                         
   8  -1   7        138.88        130.14        21.12 o                         
  -6   0   7       2501.25       2558.70        83.58 o                         
  -5   0   7       1767.29       1725.03        62.08 o                         
  -4   0   7        962.42        954.30        41.28 o                         
  -3   0   7       1158.64       1144.45        36.19 o                         
  -2   0   7       1411.94       1313.07        39.68 o                         
  -1   0   7       3194.46       2995.23        88.82 o                         
   0   0   7          0.17          7.10         4.69 o                         
   1   0   7       8582.94       8678.17       174.40 o                         
   2   0   7        169.41        188.98        13.93 o                         
   3   0   7      29212.78      28918.41       468.95 o                         
   4   0   7        336.28        323.16        15.58 o                         
   5   0   7      24258.13      24530.33       401.72 o                         
   6   0   7       1677.70       1625.84        48.18 o                         
   7   0   7      15757.88      14703.42       356.02 o                         
   8   0   7        323.73        347.25        29.95 o                         
  -6   1   7        196.68        224.44        25.14 o                         
  -5   1   7       3487.34       3866.49        91.52 o                         
  -4   1   7        322.71        342.79        21.73 o                         
  -3   1   7       2716.75       2813.81        57.31 o                         
  -2   1   7       3227.80       3142.64        61.72 o                         
  -1   1   7       5283.12       5280.72       144.59 o                         
   0   1   7        855.64        846.61        23.35 o                         
   1   1   7       6825.84       6866.06       139.09 o                         
   2   1   7        669.15        664.61        20.95 o                         
   3   1   7      19242.22      19466.54       319.52 o                         
   4   1   7         60.11         65.55        10.61 o                         
   5   1   7      13700.60      13655.61       263.88 o                         
   6   1   7        908.20        914.03        27.45 o                         
   7   1   7      17953.13      17543.45       420.38 o                         
   8   1   7        384.30        388.86        29.62 o                         
  -6   2   7        215.01        246.20        32.05 o                         
  -5   2   7       5825.84       6063.65       136.08 o                         
  -4   2   7        579.61        632.77        48.25 o                         
  -3   2   7       2407.56       2570.12        53.71 o                         
  -2   2   7        731.58        709.30        25.98 o                         
  -1   2   7        800.90        836.27        23.55 o                         
   0   2   7        741.15        741.38        21.38 o                         
   1   2   7        543.18        608.63        32.86 o                         
   2   2   7       4296.28       4369.99        80.12 o                         
   3   2   7       2799.91       2860.70        56.24 o                         
   4   2   7       2766.35       2653.66        64.27 o                         
   5   2   7       3728.01       3727.99        84.92 o                         
   6   2   7         47.50         47.19        13.25 o                         
   7   2   7       7418.23       7333.57       193.38 o                         
   8   2   7          3.16         15.31        19.87 o                         
  -6   3   7        497.24        534.18        43.97 o                         
  -5   3   7       8046.62       8508.23       223.13 o                         
  -4   3   7       2501.20       2612.65        55.56 o                         
  -3   3   7       8868.31       9124.38       183.17 o                         
  -2   3   7        640.16        669.32        24.61 o                         
  -1   3   7       4767.98       4809.46        99.35 o                         
   0   3   7          0.67          0.78         3.74 o                         
   1   3   7       2536.59       2762.34        64.82 o                         
   2   3   7       3568.39       3563.78       104.36 o                         
   3   3   7       3588.00       3563.52        80.66 o                         
   4   3   7       5346.45       5261.02       112.62 o                         
   5   3   7       1089.17       1140.39        40.83 o                         
   6   3   7       1673.13       1576.28        58.47 o                         
   7   3   7       1935.45       1961.44        70.47 o                         
   8   3   7        672.86        691.18        40.14 o                         
  -6   4   7        336.48        421.95        72.17 o                         
  -5   4   7      13413.91      14579.07       360.07 o                         
  -4   4   7       2869.41       2991.53       109.07 o                         
  -3   4   7      18854.89      19154.18       317.45 o                         
  -2   4   7        815.82        818.23        24.67 o                         
  -1   4   7      24196.72      24079.80       456.23 o                         
   0   4   7       2324.81       2266.63        56.32 o                         
   1   4   7      14036.68      14465.89       281.27 o                         
   2   4   7        127.99        147.98        13.81 o                         
   3   4   7      15743.34      15773.23       305.40 o                         
   4   4   7       1365.62       1367.93        40.31 o                         
   5   4   7       3708.45       3742.95       112.00 o                         
   6   4   7       1525.54       1598.84        61.05 o                         
   7   4   7       5471.45       5212.81       149.79 o                         
   8   4   7       1414.40       1443.19       126.50 o                         
  -5   5   7       4264.59       4568.87       135.87 o                         
  -4   5   7       2250.96       2285.72        76.72 o                         
  -3   5   7      12075.78      12055.62       297.30 o                         
  -2   5   7       4524.75       4449.82       124.11 o                         
  -1   5   7      16090.40      15451.57       300.68 o                         
   0   5   7       6820.75       6671.68       139.78 o                         
   1   5   7      16976.27      17088.86       330.91 o                         
   2   5   7       1160.00       1159.48        36.72 o                         
   3   5   7      17160.31      17235.68       334.95 o                         
   4   5   7          0.56         30.68        19.65 o                         
   5   5   7       7935.77       8065.82       167.86 o                         
   6   5   7        100.97        110.34        19.00 o                         
   7   5   7       3739.67       3751.29       158.93 o                         
  -4   6   7          3.30         13.49        20.68 o                         
  -3   6   7       2085.33       2104.66        73.77 o                         
  -2   6   7         80.06         78.45        15.80 o                         
  -1   6   7       5113.50       4809.79       134.72 o                         
   0   6   7       2934.61       2932.58        71.86 o                         
   1   6   7       7890.82       8130.99       317.56 o                         
   2   6   7       1116.84       1103.42        36.33 o                         
   3   6   7      15650.74      16016.38       315.55 o                         
   4   6   7        987.67       1031.67        35.12 o                         
   5   6   7       6092.97       6117.93       138.72 o                         
   6   6   7        161.73        208.49        25.44 o                         
   7   6   7       4909.71       5095.27       153.88 o                         
  -3   7   7       1387.39       1392.77        87.98 o                         
  -2   7   7       1121.66       1131.65        92.44 o                         
  -1   7   7       3955.58       3837.97       165.82 o                         
   0   7   7         10.35         15.61        11.53 o                         
   1   7   7      10129.83       9903.34       204.55 o                         
   2   7   7         49.10         60.99        11.55 o                         
   3   7   7      17824.62      17984.51       354.31 o                         
   4   7   7        525.02        533.41        26.33 o                         
   5   7   7      11773.41      11698.70       302.60 o                         
   6   7   7        527.56        497.96        39.73 o                         
  -2   8   7        623.92        581.71        39.52 o                         
  -1   8   7       1140.49       1165.21       201.09 o                         
   0   8   7         64.87        124.02        21.07 o                         
   1   8   7       2422.23       2544.47       122.04 o                         
   2   8   7        384.76        397.12        31.40 o                         
   3   8   7       7498.23       7604.59       166.16 o                         
   4   8   7          2.35          8.67         9.47 o                         
  -2  -6   8       9391.23      10019.22       256.82 o                         
  -1  -6   8        785.32        764.76        36.06 o                         
   0  -6   8      12938.00      12878.88       322.99 o                         
   1  -6   8        967.22        961.30        55.54 o                         
   2  -6   8      13816.80      13686.32       518.95 o                         
   3  -6   8       1618.92       1726.54        69.03 o                         
  -3  -5   8        580.35        630.50       121.63 o                         
  -2  -5   8       2829.34       3021.60       109.25 o                         
  -1  -5   8        410.38        429.81        27.34 o                         
   0  -5   8       3598.40       3692.22       112.22 o                         
   1  -5   8        673.06        677.18        39.74 o                         
   2  -5   8       7760.18       7360.31       195.41 o                         
   3  -5   8       2620.95       2749.50       131.77 o                         
   4  -5   8       8028.75       8126.86       212.84 o                         
   5  -5   8       1135.26       1279.05        63.25 o                         
  -4  -4   8       2323.66       2299.99        80.91 o                         
  -3  -4   8       1906.75       2016.94        72.00 o                         
  -2  -4   8        531.02        515.39        27.18 o                         
  -1  -4   8        483.07        513.90        26.21 o                         
   0  -4   8       1221.26       1254.61        40.24 o                         
   1  -4   8        196.97        166.45        16.38 o                         
   2  -4   8       2229.34       2137.80        73.40 o                         
   3  -4   8        643.93        660.62        37.16 o                         
   4  -4   8       3563.71       3679.91       108.83 o                         
   5  -4   8        472.75        504.92        34.96 o                         
   6  -4   8       6511.85       6675.73       216.50 o                         
  -5  -3   8        192.20        177.00        25.30 o                         
  -4  -3   8       4369.41       4370.80       128.60 o                         
  -3  -3   8       2575.17       2662.72        86.70 o                         
  -2  -3   8       2425.28       2469.46        70.99 o                         
  -1  -3   8       1096.36       1102.25        38.04 o                         
   0  -3   8       2288.43       2248.02        59.32 o                         
   1  -3   8       2304.96       2313.13        60.15 o                         
   2  -3   8       6223.66       6104.84       129.20 o                         
   3  -3   8         66.22         72.09        11.37 o                         
   4  -3   8       5020.10       5076.05       138.15 o                         
   5  -3   8         46.30         45.38        15.12 o                         
   6  -3   8      12944.59      12950.19       317.36 o                         
   7  -3   8         84.57         48.01        26.35 o                         
  -5  -2   8        348.65        386.43        64.46 o                         
  -4  -2   8      16415.95      15916.92       410.30 o                         
  -3  -2   8          6.36         17.92        13.63 o                         
  -2  -2   8       7369.27       7627.93       160.38 o                         
  -1  -2   8          3.39         11.84        11.73 o                         
   0  -2   8       3809.98       3944.20        90.37 o                         
   1  -2   8       1328.80       1300.76        40.56 o                         
   2  -2   8        462.32        476.11        48.58 o                         
   3  -2   8        559.20        509.32        30.03 o                         
   4  -2   8       1474.88       1539.72        44.14 o                         
   5  -2   8       1125.99       1123.13        46.97 o                         
   6  -2   8       6430.85       6446.96       170.24 o                         
   7  -2   8        181.25        197.51        55.14 o                         
  -6  -1   8       6007.21       5963.39       166.02 o                         
  -5  -1   8        722.72        702.17        70.95 o                         
  -4  -1   8      12492.08      11975.12       296.23 o                         
  -3  -1   8        892.69        818.59        40.12 o                         
  -2  -1   8       7627.06       7802.70       196.92 o                         
  -1  -1   8       2300.35       2342.97        61.43 o                         
   0  -1   8       4125.33       4205.27        95.06 o                         
   1  -1   8         39.85         49.62        16.59 o                         
   2  -1   8       2902.97       2840.82        68.82 o                         
   3  -1   8         77.13         82.78        11.94 o                         
   4  -1   8        410.71        358.63        45.92 o                         
   5  -1   8       2349.70       2375.56        59.89 o                         
   6  -1   8       1685.34       1616.36        66.82 o                         
   7  -1   8       1237.48       1238.14        51.94 o                         
   8  -1   8        273.99        254.54        54.73 o                         
  -6   0   8       5748.68       5797.33       160.93 o                         
  -5   0   8        244.70        272.03        27.15 o                         
  -4   0   8      16070.16      15335.09       596.39 o                         
  -3   0   8        678.94        600.84        27.46 o                         
  -2   0   8      15373.95      14875.48       351.70 o                         
  -1   0   8       2520.34       2408.78        99.65 o                         
   0   0   8      19935.39      20434.94       391.18 o                         
   1   0   8        566.84        555.64        25.57 o                         
   2   0   8      11233.16      11027.17       218.84 o                         
   3   0   8        455.28        486.38        35.01 o                         
   4   0   8       4597.72       4813.07        90.22 o                         
   5   0   8       1289.18       1313.93        35.10 o                         
   6   0   8       3907.09       3826.78        76.93 o                         
   7   0   8       1563.02       1543.53        58.45 o                         
   8   0   8       1721.90       1674.44       105.41 o                         
  -6   1   8       4456.37       4404.62       128.36 o                         
  -5   1   8        362.58        350.39        29.60 o                         
  -4   1   8      16988.35      16905.84       402.74 o                         
  -3   1   8        293.20        302.00        19.83 o                         
  -2   1   8      20432.68      19813.47       378.73 o                         
  -1   1   8       5467.46       5135.25       134.73 o                         
   0   1   8      30102.09      29250.75       550.22 o                         
   1   1   8       4740.53       4633.25        85.77 o                         
   2   1   8      22898.07      22514.51       369.61 o                         
   3   1   8       4863.65       4933.60        91.63 o                         
   4   1   8      17735.55      17932.93       297.69 o                         
   5   1   8         21.83         26.88         8.54 o                         
   6   1   8      16559.14      16712.28       327.10 o                         
   7   1   8         86.13         92.66        17.93 o                         
   8   1   8       4757.59       4709.39       135.16 o                         
  -6   2   8        573.57        523.01        60.81 o                         
  -5   2   8        870.59       1012.19        45.98 o                         
  -4   2   8       2978.59       3047.43        91.29 o                         
  -3   2   8        220.75        244.21        15.75 o                         
  -2   2   8       4037.33       4025.83        89.25 o                         
  -1   2   8       1631.00       1563.77        36.86 o                         
   0   2   8      11861.05      11569.62       207.63 o                         
   1   2   8       2152.13       2039.65        62.01 o                         
   2   2   8      18640.75      18705.42       358.12 o                         
   3   2   8       7069.02       6894.76       155.38 o                         
   4   2   8      15801.91      15825.81       307.19 o                         
   5   2   8       1239.25       1214.83        43.99 o                         
   6   2   8      13756.60      13854.81       274.06 o                         
   7   2   8        437.68        442.29        31.43 o                         
   8   2   8       3441.22       3511.32       109.88 o                         
  -5   3   8       3115.78       3265.78       105.65 o                         
  -4   3   8       1234.69       1267.96        49.87 o                         
  -3   3   8       2991.86       2939.22        84.56 o                         
  -2   3   8        164.56        190.34        18.49 o                         
  -1   3   8       1257.10       1223.45        32.77 o                         
   0   3   8       2106.47       2072.51        53.20 o                         
   1   3   8         49.64         34.80        10.34 o                         
   2   3   8       3945.43       3992.49        89.99 o                         
   3   3   8       1831.28       1815.21        49.69 o                         
   4   3   8      11483.30      11033.41       272.66 o                         
   5   3   8        526.93        537.56        25.16 o                         
   6   3   8      14247.05      13855.11       340.20 o                         
   7   3   8        845.31        830.81        42.90 o                         
   8   3   8       7914.43       7943.10       214.38 o                         
  -5   4   8        560.52        553.02        39.94 o                         
  -4   4   8       6571.57       6921.00       297.59 o                         
  -3   4   8       2034.62       2097.33        50.77 o                         
  -2   4   8       3764.59       3934.62       113.84 o                         
  -1   4   8       1095.29       1128.31        36.24 o                         
   0   4   8       4001.84       3954.20        89.27 o                         
   1   4   8       2192.12       2196.19        56.72 o                         
   2   4   8       4148.85       4210.36        94.98 o                         
   3   4   8         11.92         29.61        18.83 o                         
   4   4   8       6490.68       6472.94       137.38 o                         
   5   4   8        177.03        163.68        17.04 o                         
   6   4   8      15396.90      15030.20       606.12 o                         
   7   4   8        412.66        441.08        34.08 o                         
   8   4   8       9010.33       9222.63       246.47 o                         
  -5   5   8         35.76          2.43        29.19 o                         
  -4   5   8       7756.28       8150.33       361.65 o                         
  -3   5   8         30.00         54.64        14.35 o                         
  -2   5   8       1439.50       1534.44        57.86 o                         
  -1   5   8        178.29        175.88        35.72 o                         
   0   5   8       1773.32       1784.83        49.87 o                         
   1   5   8       1228.77       1260.62        41.22 o                         
   2   5   8        836.45        871.26        31.95 o                         
   3   5   8        431.17        481.46        27.67 o                         
   4   5   8       4711.91       4897.94       109.41 o                         
   5   5   8        957.60        948.32        45.60 o                         
   6   5   8       6533.01       6431.79       178.19 o                         
   7   5   8          0.07         18.69        15.16 o                         
  -4   6   8       8161.06       8230.67       270.42 o                         
  -3   6   8        870.35        886.28        44.85 o                         
  -2   6   8       3516.49       3595.62       161.77 o                         
  -1   6   8        215.64        248.59        24.75 o                         
   0   6   8       2201.07       2244.07        60.26 o                         
   1   6   8        416.59        428.84        28.12 o                         
   2   6   8        271.20        312.52        37.16 o                         
   3   6   8        372.15        420.42        24.56 o                         
   4   6   8        143.55        152.04        15.65 o                         
   5   6   8       2654.36       2671.79        69.83 o                         
   6   6   8        785.52        747.72        56.76 o                         
  -3   7   8        717.06        704.30        42.10 o                         
  -2   7   8      10847.00      10978.08       281.67 o                         
  -1   7   8       1569.48       1546.49       103.79 o                         
   0   7   8      11815.58      11596.76       294.08 o                         
   1   7   8        475.74        494.89        25.47 o                         
   2   7   8       4784.43       4855.75       111.59 o                         
   3   7   8          3.89         22.38        10.29 o                         
   4   7   8       3777.81       3847.85        94.04 o                         
   5   7   8       1773.30       1785.20        72.00 o                         
  -1   8   8       2077.04       2125.99        80.05 o                         
   0   8   8      12869.45      13303.34       505.98 o                         
   1   8   8       1617.34       1805.88        71.55 o                         
   2   8   8      10101.72      10375.96       290.29 o                         
   3   8   8       1099.78       1169.06        39.45 o                         
   4   8   8      10353.23      10790.08       226.43 o                         
   0  -6   9        314.59        313.82        33.47 o                         
   1  -6   9       2582.04       2438.18        89.74 o                         
   2  -6   9        271.72        272.39        39.33 o                         
  -2  -5   9        370.75        379.09        32.34 o                         
  -1  -5   9      10642.41      10725.54       220.13 o                         
   0  -5   9         90.27         81.22        22.58 o                         
   1  -5   9       5196.67       5152.48       149.50 o                         
   2  -5   9        172.80        154.55        24.71 o                         
   3  -5   9       3058.92       2926.97        97.48 o                         
   4  -5   9        163.47        190.68        27.12 o                         
  -3  -4   9       3987.92       4186.89       125.24 o                         
  -2  -4   9        325.26        330.41        29.60 o                         
  -1  -4   9      11625.20      11267.87       228.94 o                         
   0  -4   9        891.83        883.08        34.96 o                         
   1  -4   9       6700.53       5941.21       341.16 o                         
   2  -4   9       1042.66       1054.85        51.26 o                         
   3  -4   9       6591.61       6554.22       177.88 o                         
   4  -4   9         18.88         14.72        16.27 o                         
   5  -4   9       1407.39       1423.16        60.96 o                         
  -4  -3   9        483.33        504.72        38.25 o                         
  -3  -3   9       9231.17       9925.90       254.25 o                         
  -2  -3   9         92.74         76.54        15.23 o                         
  -1  -3   9      17141.65      17120.50       370.61 o                         
   0  -3   9        405.72        388.88        35.28 o                         
   1  -3   9      12975.63      12805.90       255.79 o                         
   2  -3   9       2690.65       2540.82        84.65 o                         
   3  -3   9       9769.37       9743.64       198.20 o                         
   4  -3   9        851.90        898.39        44.71 o                         
   5  -3   9       7995.11       8128.12       211.29 o                         
   6  -3   9        676.58        703.09        42.38 o                         
  -5  -2   9       2416.55       2338.35        84.68 o                         
  -4  -2   9        213.32        212.67        26.30 o                         
  -3  -2   9       3692.26       3801.08       114.15 o                         
  -2  -2   9        803.43        900.02        36.60 o                         
  -1  -2   9      13153.00      13131.54       316.82 o                         
   0  -2   9         59.77         75.77        14.31 o                         
   1  -2   9      12745.01      12497.84       249.27 o                         
   2  -2   9       1655.30       1581.00        58.53 o                         
   3  -2   9      25535.60      23652.26      1062.42 o                         
   4  -2   9       2172.93       2078.73        56.49 o                         
   5  -2   9      14084.98      14177.49       345.44 o                         
   6  -2   9       3102.33       2925.68        93.90 o                         
   7  -2   9       9561.17       9392.23       242.40 o                         
  -5  -1   9       1040.91        910.13       105.01 o                         
  -4  -1   9        621.85        598.38        38.19 o                         
  -3  -1   9        532.17        470.04        33.12 o                         
  -2  -1   9       3077.94       3155.80       111.26 o                         
  -1  -1   9       1203.05       1259.32        42.86 o                         
   0  -1   9       1349.45       1343.97        43.01 o                         
   1  -1   9        896.87        848.85        38.00 o                         
   2  -1   9         79.13         94.31        14.10 o                         
   3  -1   9       3728.70       3753.88        87.81 o                         
   4  -1   9        519.62        528.82        25.65 o                         
   5  -1   9       5732.52       5706.34       248.94 o                         
   6  -1   9       2424.86       2468.65        82.55 o                         
   7  -1   9       7292.85       6736.80       182.45 o                         
  -5   0   9       3924.10       3828.97       180.82 o                         
  -4   0   9        600.44        565.73        36.42 o                         
  -3   0   9       3558.04       3399.56       102.14 o                         
  -2   0   9       4524.72       4552.66       103.25 o                         
  -1   0   9       4689.46       4805.12       154.03 o                         
   0   0   9       3055.19       3141.90        66.10 o                         
   1   0   9        655.92        696.03        41.78 o                         
   2   0   9       1337.07       1373.30        43.49 o                         
   3   0   9       2035.09       2089.10        56.30 o                         
   4   0   9        511.86        496.57        24.94 o                         
   5   0   9       1749.95       1846.90        56.13 o                         
   6   0   9        285.37        331.40        33.96 o                         
   7   0   9       5676.73       4664.10       195.42 o                         
  -5   1   9      13075.53      12742.90       315.53 o                         
  -4   1   9       1002.26        937.02        45.92 o                         
  -3   1   9      13470.93      12689.73       251.68 o                         
  -2   1   9        409.38        428.40        24.41 o                         
  -1   1   9      12962.60      12409.44       299.86 o                         
   0   1   9        966.94        969.84        42.04 o                         
   1   1   9       3347.52       3459.31        80.83 o                         
   2   1   9       1952.48       2032.83        54.70 o                         
   3   1   9       5575.13       5649.33       121.42 o                         
   4   1   9       1663.29       1694.54        61.55 o                         
   5   1   9       3795.40       3852.50        91.56 o                         
   6   1   9         52.29         61.38        22.80 o                         
   7   1   9       6092.25       6261.65       169.69 o                         
   8   1   9        221.45        193.39        24.68 o                         
  -5   2   9       8914.62       9193.00       235.49 o                         
  -4   2   9       2235.15       2282.91        86.36 o                         
  -3   2   9      13158.45      12900.04       254.35 o                         
  -2   2   9        932.94        916.05        35.30 o                         
  -1   2   9      12717.29      12216.94       239.84 o                         
   0   2   9        666.23        625.25        26.28 o                         
   1   2   9       4741.71       4637.69       125.65 o                         
   2   2   9         56.24         70.16        14.81 o                         
   3   2   9       2671.94       2776.75        69.30 o                         
   4   2   9        537.20        559.72        27.36 o                         
   5   2   9        439.85        458.15        25.29 o                         
   6   2   9        255.96        289.97        31.62 o                         
   7   2   9       1244.85       1209.33        52.96 o                         
   8   2   9       1086.09       1145.86        53.70 o                         
  -5   3   9       5583.98       5819.58       231.91 o                         
  -4   3   9        724.75        713.12        39.33 o                         
  -3   3   9      12757.87      12812.20       252.80 o                         
  -2   3   9         74.75         88.74        11.40 o                         
  -1   3   9      21932.24      21621.17       412.91 o                         
   0   3   9       2152.40       2084.49        55.07 o                         
   1   3   9       8195.94       7803.34       160.57 o                         
   2   3   9        774.69        782.90        30.89 o                         
   3   3   9       5721.39       5711.49       123.62 o                         
   4   3   9          6.23         25.58        10.60 o                         
   5   3   9        387.57        432.66        24.48 o                         
   6   3   9        138.42        135.99        15.29 o                         
   7   3   9       1155.80       1098.94        51.30 o                         
  -4   4   9          1.11         -1.62        25.14 o                         
  -3   4   9      11067.22      11061.60       286.93 o                         
  -2   4   9        252.92        312.43        37.30 o                         
  -1   4   9      18422.02      18384.35       432.60 o                         
   0   4   9       2318.91       2132.60        68.23 o                         
   1   4   9      19517.16      19025.20       446.94 o                         
   2   4   9       2624.88       2576.83        65.97 o                         
   3   4   9      22693.48      22611.57       434.00 o                         
   4   4   9        967.22        997.24        35.74 o                         
   5   4   9      13897.04      13830.59       274.74 o                         
   6   4   9        384.44        415.98        32.78 o                         
   7   4   9       7479.95       7556.94       205.38 o                         
  -4   5   9        280.77        264.20        33.25 o                         
  -3   5   9       4166.95       4278.89       124.43 o                         
  -2   5   9        878.56        935.65        44.60 o                         
  -1   5   9       9951.36       9953.53       202.74 o                         
   0   5   9        710.56        744.97        30.29 o                         
   1   5   9       9480.69       9677.53       220.40 o                         
   2   5   9       2291.37       2287.27        61.69 o                         
   3   5   9      15449.64      15534.52       306.29 o                         
   4   5   9       3689.52       3524.28        85.91 o                         
   5   5   9       7022.99       6796.68       147.52 o                         
   6   5   9       2035.67       1958.81        74.63 o                         
   7   5   9       9338.90       9373.14       249.72 o                         
  -3   6   9        408.22        409.22        43.79 o                         
  -2   6   9       2975.28       3124.37        99.60 o                         
  -1   6   9       1041.93       1116.15        49.87 o                         
   0   6   9        207.51        214.65        18.94 o                         
   1   6   9       1445.07       1470.77        46.57 o                         
   2   6   9        106.03        112.79        17.60 o                         
   3   6   9       4674.97       4662.29       107.81 o                         
   4   6   9        782.08        825.83        38.14 o                         
   5   6   9       4633.47       4640.15       108.61 o                         
   6   6   9       1339.33       1329.27       139.87 o                         
  -2   7   9       2093.68       2033.00        76.76 o                         
  -1   7   9       1224.25       1250.71        78.25 o                         
   0   7   9       1275.48       1275.37        65.68 o                         
   1   7   9        418.29        485.04        26.73 o                         
   2   7   9       1294.73       1310.09        44.27 o                         
   3   7   9       2369.88       2443.30        67.47 o                         
   4   7   9         87.96         86.37        14.03 o                         
   5   7   9       3210.72       3303.22       145.20 o                         
   0   8   9        308.74        283.61        43.79 o                         
   1   8   9       1469.71       1402.30        61.80 o                         
   2   8   9        769.21        858.68        81.90 o                         
   3   8   9       2262.81       2289.02        66.06 o                         
  -1  -5  10        378.58        418.33        29.52 o                         
   0  -5  10       3236.83       3038.27        95.36 o                         
   1  -5  10        901.55        815.99        49.87 o                         
   2  -5  10       4880.88       4885.21       147.70 o                         
   3  -5  10         12.88         -1.84        18.28 o                         
  -2  -4  10       1434.86       1549.21        63.38 o                         
  -1  -4  10        561.41        579.19        33.14 o                         
   0  -4  10        611.60        598.09        31.32 o                         
   1  -4  10       2556.85       2594.99        71.06 o                         
   2  -4  10       1097.61       1017.35        53.67 o                         
   3  -4  10        616.07        658.52        43.75 o                         
   4  -4  10        184.81        252.32        30.19 o                         
   5  -4  10         96.12         64.69        20.87 o                         
  -3  -3  10        278.39        248.70        57.98 o                         
  -2  -3  10       7758.23       8023.88       275.69 o                         
  -1  -3  10         17.84          6.28        15.91 o                         
   0  -3  10       7317.93       7001.14       151.69 o                         
   1  -3  10       2241.84       2151.10        61.45 o                         
   2  -3  10       3956.73       3912.50        94.57 o                         
   3  -3  10       1774.86       1718.46        68.74 o                         
   4  -3  10       1717.51       1643.82        70.14 o                         
   5  -3  10        969.22       1052.78       100.14 o                         
   6  -3  10       1668.50       1546.83        66.75 o                         
  -4  -2  10      10729.13      10867.95       628.42 o                         
  -3  -2  10        797.03        859.32        99.74 o                         
  -2  -2  10      14362.93      14811.54       295.79 o                         
  -1  -2  10       1520.03       1592.00        50.81 o                         
   0  -2  10      15170.13      14878.19       294.89 o                         
   1  -2  10          4.15         10.63        11.15 o                         
   2  -2  10      14708.62      14094.52       280.62 o                         
   3  -2  10         26.90         14.56        11.49 o                         
   4  -2  10       3535.96       3387.68       106.57 o                         
   5  -2  10        259.60        253.28        29.19 o                         
   6  -2  10       3827.14       3783.97       121.63 o                         
  -4  -1  10       4919.66       4923.87       143.18 o                         
  -3  -1  10        499.70        518.76        37.74 o                         
  -2  -1  10       9630.85       9716.58       201.38 o                         
  -1  -1  10       1621.85       1783.93        88.48 o                         
   0  -1  10      17346.83      16617.98       468.04 o                         
   1  -1  10        579.49        589.38        29.26 o                         
   2  -1  10      12721.04      12069.25       319.25 o                         
   3  -1  10       1172.21       1180.34        42.69 o                         
   4  -1  10       3771.55       3700.61        89.19 o                         
   5  -1  10        114.55        115.91        16.09 o                         
   6  -1  10       1852.98       1886.48        71.85 o                         
   7  -1  10         25.64          3.24        35.68 o                         
  -4   0  10       3497.49       3301.68       104.87 o                         
  -3   0  10        160.29        176.92        23.17 o                         
  -2   0  10       6327.91       6376.27       198.67 o                         
  -1   0  10        349.13        344.30        47.66 o                         
   0   0  10      13249.45      13789.36       273.19 o                         
   1   0  10        116.43        115.41        15.84 o                         
   2   0  10      15797.33      15674.28       466.65 o                         
   3   0  10       1785.84       1779.85        52.65 o                         
   4   0  10      10123.90       9918.14       202.81 o                         
   5   0  10        684.68        689.08        40.19 o                         
   6   0  10       9503.22       9672.45       246.73 o                         
  -5   1  10        427.60        425.53        36.21 o                         
  -4   1  10       2357.87       2100.93        75.61 o                         
  -3   1  10       1534.35       1444.91        57.70 o                         
  -2   1  10       4846.67       4592.09       104.70 o                         
  -1   1  10        282.56        271.40        25.28 o                         
   0   1  10      14601.88      14913.74       291.93 o                         
   1   1  10        235.54        247.70        20.48 o                         
   2   1  10      24697.05      25211.43      1179.40 o                         
   3   1  10       2036.11       2074.49        72.98 o                         
   4   1  10      16983.51      17529.01       420.44 o                         
   5   1  10       1880.88       1957.75        70.48 o                         
   6   1  10      14549.85      14883.54       435.84 o                         
   7   1  10       1497.31       1486.32        77.84 o                         
  -4   2  10       1965.81       1826.38        68.69 o                         
  -3   2  10       1455.54       1397.37        45.62 o                         
  -2   2  10        896.58        813.65        33.07 o                         
  -1   2  10       2319.56       2169.63        57.86 o                         
   0   2  10       3824.12       3690.60       188.53 o                         
   1   2  10       1898.81       1921.33        66.39 o                         
   2   2  10       3995.75       4087.67       116.29 o                         
   3   2  10        188.95        210.57        24.73 o                         
   4   2  10       5449.61       5652.53       152.09 o                         
   5   2  10        861.46        871.65        43.39 o                         
   6   2  10       9381.94       9255.21       196.41 o                         
   7   2  10       1830.21       1838.04        70.53 o                         
  -4   3  10       2614.18       2319.08       107.85 o                         
  -3   3  10        403.46        411.63        49.06 o                         
  -2   3  10       1312.83       1314.98        51.56 o                         
  -1   3  10        740.56        745.40        37.53 o                         
   0   3  10       1110.76       1044.86        45.52 o                         
   1   3  10       5016.31       4618.29       144.74 o                         
   2   3  10       1138.48       1060.50        90.41 o                         
   3   3  10        853.80        872.93        34.38 o                         
   4   3  10        634.39        632.24        29.93 o                         
   5   3  10        367.20        384.50        25.39 o                         
   6   3  10       3691.08       3715.05        90.91 o                         
   7   3  10        250.97        249.56        28.47 o                         
  -3   4  10          6.40         15.68        12.66 o                         
  -2   4  10       6708.93       6647.75       173.15 o                         
  -1   4  10        972.85        902.64        41.27 o                         
   0   4  10       7992.88       7884.95       164.77 o                         
   1   4  10       3546.23       3474.84        83.60 o                         
   2   4  10       3328.32       3453.49        73.85 o                         
   3   4  10       1212.56       1253.18        46.16 o                         
   4   4  10       1987.62       1915.43        55.95 o                         
   5   4  10        994.83       1071.53        39.79 o                         
   6   4  10       2149.90       2132.40        61.12 o                         
   7   4  10         84.06         79.24        20.13 o                         
  -3   5  10       1661.82       1766.87        72.42 o                         
  -2   5  10      12758.82      13053.20       322.98 o                         
  -1   5  10       1130.40       1181.01        73.11 o                         
   0   5  10      14804.13      14618.35       289.87 o                         
   1   5  10         58.89         67.52        18.97 o                         
   2   5  10       7799.23       7912.48       168.20 o                         
   3   5  10          1.41         14.87        10.73 o                         
   4   5  10       1983.57       1892.79        60.45 o                         
   5   5  10        879.37        847.94        35.23 o                         
   6   5  10       2270.57       2205.79        82.19 o                         
  -2   6  10       7609.68       7938.64       211.44 o                         
  -1   6  10       1777.16       1849.24        69.96 o                         
   0   6  10      11169.00      11309.58       231.74 o                         
   1   6  10        696.70        696.50        32.21 o                         
   2   6  10       5347.30       5290.16       120.63 o                         
   3   6  10        756.08        773.16        33.88 o                         
   4   6  10       2299.51       2385.20        66.71 o                         
   5   6  10         12.57         34.84        13.39 o                         
  -1   7  10         28.04         38.58        15.63 o                         
   0   7  10      12115.76      12396.71       454.49 o                         
   1   7  10         85.77        119.10        16.84 o                         
   2   7  10      11463.78      11781.28       242.42 o                         
   3   7  10       1356.80       1408.17        62.50 o                         
   4   7  10       7980.49       7936.81       173.45 o                         
  -1  -4  11       3286.18       3412.22       104.87 o                         
   0  -4  11         64.88         50.65        15.91 o                         
   1  -4  11       4594.69       4281.19       147.89 o                         
   2  -4  11        663.05        589.14        51.49 o                         
   3  -4  11       5381.18       5372.24       160.66 o                         
  -2  -3  11        861.30        934.09        66.09 o                         
  -1  -3  11       2408.19       2397.57       132.98 o                         
   0  -3  11        580.84        579.52        32.82 o                         
   1  -3  11       4417.39       4337.03       104.59 o                         
   2  -3  11         40.51         29.95        14.26 o                         
   3  -3  11      14172.41      13488.11       341.14 o                         
   4  -3  11          1.37         10.49        19.20 o                         
   5  -3  11       9921.49       9771.87       258.30 o                         
  -3  -2  11       1635.48       1691.24        95.28 o                         
  -2  -2  11        464.23        456.47        51.49 o                         
  -1  -2  11       3253.21       3338.04       111.55 o                         
   0  -2  11       1704.59       1677.40        53.70 o                         
   1  -2  11       3514.80       3333.31        84.71 o                         
   2  -2  11        632.65        635.83        40.49 o                         
   3  -2  11       5622.66       5505.23       125.72 o                         
   4  -2  11        519.49        482.00        28.72 o                         
   5  -2  11       7775.70       7621.29       255.83 o                         
  -3  -1  11       1773.90       1846.04        79.06 o                         
  -2  -1  11          1.43         14.98        12.55 o                         
  -1  -1  11       2635.82       2779.12        96.45 o                         
   0  -1  11        368.94        366.03        22.13 o                         
   1  -1  11        692.70        717.34        33.12 o                         
   2  -1  11       1156.40       1158.36        42.41 o                         
   3  -1  11       2327.27       2217.30        63.59 o                         
   4  -1  11       1779.30       1813.16        56.18 o                         
   5  -1  11       1775.18       1692.28        54.85 o                         
   6  -1  11          0.66        -32.43        32.43 o                         
  -4   0  11       2161.14       2161.83        80.69 o                         
  -3   0  11       3774.69       3869.03       117.27 o                         
  -2   0  11        210.95        245.45        21.96 o                         
  -1   0  11       5756.75       5861.75       129.91 o                         
   0   0  11        349.89        399.71        32.69 o                         
   1   0  11       2849.15       2855.77        73.61 o                         
   2   0  11       1813.80       1789.15        53.90 o                         
   3   0  11       3977.84       3943.50       117.85 o                         
   4   0  11       3357.42       3394.87       106.43 o                         
   5   0  11       1207.88       1227.86        72.57 o                         
   6   0  11        483.38        495.02        38.40 o                         
  -4   1  11       1565.04       1507.99        63.73 o                         
  -3   1  11      11046.31      10797.08       272.28 o                         
  -2   1  11       1335.09       1319.27        45.50 o                         
  -1   1  11      17769.39      17744.02       486.11 o                         
   0   1  11        512.73        540.45        35.26 o                         
   1   1  11      13553.18      13575.81       331.61 o                         
   2   1  11         13.81         18.96        15.90 o                         
   3   1  11      10673.63      11365.85       284.55 o                         
   4   1  11       1171.76       1197.67        84.74 o                         
   5   1  11       4347.89       4342.50       127.80 o                         
   6   1  11        298.11        339.05        32.31 o                         
   7   1  11       2443.43       2391.24       111.90 o                         
  -4   2  11       1668.20       1623.41        68.52 o                         
  -3   2  11       5884.94       5586.17       156.79 o                         
  -2   2  11       1610.59       1556.15        60.20 o                         
  -1   2  11      18477.01      17763.96       423.71 o                         
   0   2  11       3332.04       3315.26        99.69 o                         
   1   2  11      16009.59      15828.26       381.26 o                         
   2   2  11       1278.58       1282.11        68.52 o                         
   3   2  11      18827.70      20040.03       477.01 o                         
   4   2  11         99.02        126.67        32.43 o                         
   5   2  11       5932.95       5950.33       162.11 o                         
   6   2  11        186.79        213.08        26.35 o                         
   7   2  11       2599.22       2504.76       115.14 o                         
  -3   3  11        732.40        746.93        40.71 o                         
  -2   3  11         10.16         13.30        14.04 o                         
  -1   3  11       3663.38       3426.81       102.59 o                         
   0   3  11        205.88        235.15        25.63 o                         
   1   3  11       7725.07       7282.90       262.72 o                         
   2   3  11        929.00        864.97        43.47 o                         
   3   3  11      14406.66      13767.41       342.19 o                         
   4   3  11        503.23        580.74        39.73 o                         
   5   3  11       9678.50       9510.33       298.80 o                         
   6   3  11       1340.96       1326.86        55.22 o                         
  -3   4  11       1019.61       1025.25        48.45 o                         
  -2   4  11       1630.35       1624.92        61.01 o                         
  -1   4  11       6012.26       5767.00       198.66 o                         
   0   4  11        276.67        263.69        37.71 o                         
   1   4  11       7821.89       7496.76       214.88 o                         
   2   4  11         35.57         40.17        21.89 o                         
   3   4  11      15554.92      15506.02       374.41 o                         
   4   4  11        130.10        193.16        35.27 o                         
   5   4  11       7819.17       7737.94       167.43 o                         
   6   4  11       1115.05       1113.84        43.21 o                         
  -2   5  11       1093.58       1110.08        70.55 o                         
  -1   5  11       2194.52       2212.66        75.10 o                         
   0   5  11        811.71        810.73        41.54 o                         
   1   5  11       3274.37       3216.61        98.62 o                         
   2   5  11        422.79        433.81        52.71 o                         
   3   5  11       9029.10       9103.31       192.44 o                         
   4   5  11         35.62         45.95        13.50 o                         
   5   5  11       9508.04       9592.00       202.69 o                         
  -1   6  11        641.20        678.51        41.49 o                         
   0   6  11       1050.49       1029.77        40.37 o                         
   1   6  11        231.60        293.46        24.11 o                         
   2   6  11       2451.49       2466.06        69.14 o                         
   3   6  11       1573.89       1570.23        52.09 o                         
   4   6  11        911.46       1029.80        41.22 o                         
   5   6  11        882.17        854.21        37.45 o                         
   1   7  11       1890.52       1911.98        59.31 o                         
   2   7  11       1592.17       1651.07        58.71 o                         
   0  -3  12       5143.68       5170.79       122.11 o                         
   1  -3  12        226.95        216.97        34.32 o                         
   2  -3  12       6625.66       6283.42       143.52 o                         
   3  -3  12         48.89         24.21        22.91 o                         
  -2  -2  12       6785.06       7564.57       292.72 o                         
  -1  -2  12       1759.12       1926.10        60.55 o                         
   0  -2  12      11578.49      11490.14       237.09 o                         
   1  -2  12       1283.41       1325.60        48.40 o                         
   2  -2  12      15624.13      14935.97       300.54 o                         
   3  -2  12        780.16        795.34        54.82 o                         
   4  -2  12      12481.39      11900.13       343.81 o                         
  -2  -1  12       1121.40       1126.22        53.80 o                         
  -1  -1  12        848.96        924.12        55.68 o                         
   0  -1  12       2565.97       2743.46        74.48 o                         
   1  -1  12        422.08        434.00        28.00 o                         
   2  -1  12       8574.68       8316.52       177.71 o                         
   3  -1  12       1337.53       1375.20        49.27 o                         
   4  -1  12       9039.12       8896.23       271.23 o                         
   5  -1  12        722.57        770.11        47.55 o                         
  -3   0  12       1586.85       1729.89       137.04 o                         
  -2   0  12        211.29        214.50        27.81 o                         
  -1   0  12        194.40        243.22        36.69 o                         
   0   0  12        882.83        981.66        38.52 o                         
   1   0  12        316.04        342.91        30.78 o                         
   2   0  12       4662.58       4713.86       136.60 o                         
   3   0  12        112.28        105.27        25.14 o                         
   4   0  12       4812.73       4834.29       141.61 o                         
   5   0  12        101.86         83.06        22.93 o                         
   6   0  12       7581.23       7760.38       209.71 o                         
  -3   1  12        393.54        397.56        98.11 o                         
  -2   1  12       1547.28       1589.78        59.74 o                         
  -1   1  12        618.65        620.76        49.87 o                         
   0   1  12       2246.23       2229.22       122.85 o                         
   1   1  12       2045.15       2200.03        77.09 o                         
   2   1  12       3874.58       4041.72       120.72 o                         
   3   1  12        898.11        925.05        49.67 o                         
   4   1  12       6041.39       6234.68       172.98 o                         
   5   1  12        259.27        275.18        30.96 o                         
   6   1  12      10955.44      11617.46       295.12 o                         
  -3   2  12        273.15        240.02        37.30 o                         
  -2   2  12       2104.44       2015.38        73.09 o                         
  -1   2  12        612.12        638.10        38.62 o                         
   0   2  12        956.34        987.24        64.46 o                         
   1   2  12        839.13        806.51        43.64 o                         
   2   2  12       2450.51       2639.80       116.36 o                         
   3   2  12        600.47        716.93        43.52 o                         
   4   2  12       2329.43       2458.58       192.18 o                         
   5   2  12       1072.07       1126.29        54.57 o                         
   6   2  12       6522.25       6636.28       289.07 o                         
  -2   3  12       3464.16       3173.24       103.79 o                         
  -1   3  12        334.76        319.73        29.90 o                         
   0   3  12       3640.88       3564.60       108.29 o                         
   1   3  12        197.01        215.79        25.71 o                         
   2   3  12       1678.16       1679.75        65.63 o                         
   3   3  12        590.20        638.50        40.35 o                         
   4   3  12        482.07        560.90        47.84 o                         
   5   3  12       1603.82       1693.48        66.18 o                         
   6   3  12        480.92        501.01        83.11 o                         
  -2   4  12       7362.98       7291.49       195.01 o                         
  -1   4  12       2804.45       2584.59        85.65 o                         
   0   4  12       9191.95       8807.43       610.99 o                         
   1   4  12        130.96        148.35        22.74 o                         
   2   4  12       9503.21       9407.98       319.48 o                         
   3   4  12          6.24          9.76        14.99 o                         
   4   4  12       5220.46       5151.20       201.09 o                         
   5   4  12       1674.28       1595.82       119.20 o                         
  -1   5  12       2705.92       2717.54       105.41 o                         
   0   5  12      11704.04      11335.86       514.09 o                         
   1   5  12       1269.08       1225.75        54.75 o                         
   2   5  12      12723.21      12434.45       309.04 o                         
   3   5  12        987.49       1020.12        49.88 o                         
   4   5  12      10129.45      10068.00       256.01 o                         
   1   6  12        414.83        393.28        34.11 o                         
   2   6  12       8119.02       8035.03       211.00 o                         
   3   6  12       1741.37       1872.16        64.28 o                         
   1  -2  13       1519.00       1479.18        52.62 o                         
   2  -2  13         35.99         37.83        17.90 o                         
   0  -1  13        496.79        541.15        31.38 o                         
   1  -1  13       3126.69       3114.45        82.32 o                         
   2  -1  13        425.10        465.90        37.32 o                         
   3  -1  13       2563.84       2522.24        88.95 o                         
   4  -1  13        190.77        213.46        28.94 o                         
  -1   0  13       7454.88       7729.52       205.95 o                         
   0   0  13       1168.86       1296.43        72.98 o                         
   1   0  13       3999.13       3939.48       119.67 o                         
   2   0  13       1349.86       1343.75        92.44 o                         
   3   0  13       3036.85       3061.58       101.71 o                         
   4   0  13         46.06         77.59        21.73 o                         
  -1   1  13       9782.94       9996.35       254.54 o                         
   0   1  13       1508.47       1568.12       110.68 o                         
   1   1  13       8696.68       8781.81       227.79 o                         
   2   1  13       1974.72       2071.24        76.85 o                         
   3   1  13      14366.39      14625.77       361.98 o                         
   4   1  13        374.10        404.43        86.76 o                         
   5   1  13       9709.71      10139.73       264.17 o                         
  -1   2  13       3482.54       3306.84       103.61 o                         
   0   2  13         23.21         55.82        18.47 o                         
   1   2  13       4812.32       4942.70       147.58 o                         
   2   2  13       1886.98       2029.13        75.27 o                         
   3   2  13       9303.08       9945.57       487.33 o                         
   4   2  13       1053.44       1219.19        59.60 o                         
   5   2  13      10751.41      11358.25       415.16 o                         
  -1   3  13        833.94        790.12        44.79 o                         
   0   3  13          1.94         13.23        16.51 o                         
   1   3  13        394.98        380.04        33.25 o                         
   2   3  13         97.01        100.70        22.27 o                         
   3   3  13       3330.00       3484.76       110.64 o                         
   4   3  13         38.34         65.13        34.46 o                         
   5   3  13       3949.46       4116.44       125.27 o                         
   0   4  13       1281.88       1259.66        56.73 o                         
   1   4  13        254.55        221.33        27.16 o                         
   2   4  13        577.31        608.06        41.54 o                         
   3   4  13       1742.36       1719.88        91.63 o                         
   4   4  13        705.86        692.48        44.43 o                         
   1   5  13       1170.65       1105.88        54.16 o                         
   2   5  13        498.98        470.60        75.41 o                         
   1   1  14        882.62        919.03        49.76 o                         
   2   1  14       2244.01       2156.18        80.05 o                         
   1   2  14        395.17        410.31        35.68 o                         
   2   2  14       5751.76       5763.96       196.63 o                         
   3   2  14        132.69        219.74        43.79 o                         
                                                                                
